# Supplementary material for: Gut metagenomes of type 2 diabetic patients have characteristic single-nucleotide polymorphism distribution in Bacteroides coprocola
Source: Microbiome. 2017 Feb 1;5:15. doi: 10.1186/s40168-017-0232-3 (PMC5286682; doi:10.1186/s40168-017-0232-3)
Supplement: Additional file 1: Table S1. — The taxonomic lineages of the 356 bacterial species and accessions of their reference genome assemblies. Table S2. Species with significantly different abundance profiles between the T2D and HC groups. Table S3. Detailed descriptive information for 20 bacterial species with sufficiently supporting NGS reads in a sufficient number of samples. Table S4. Summary of the 1300 genes found to have significantly different SNP densities between the T2D and HC groups. The top 65 genes with the most differentiated SNP distributions between the groups are highlighted in light green. Table S5. Intra-tree distances and enrichment analysis based on phylogenetic trees, hierarchical clustering trees, and affinity propagation clustering for the selected 65 genes. Table S6. SNP densities, intra-tree distances, and numbers of the most biased genes under different mutated allele frequency (MuAF) thresholds (>0.2, >0.5, and >0.8). (XLS 766 kb) [file 40168_2017_232_MOESM1_ESM.xls]

## Sheet: S1
Table S1. The taxonomic lineages of the 356 bacterial species and accessions of their reference genome assemblies.
Kingdom	Phylum	Class	Order	Family	Genus	Species	Strain (assembly accession)
Eukaryota	Ascomycota	Saccharomycetes	Saccharomycetales	Saccharomycetaceae	Saccharomyces	Saccharomyces cerevisiae	GCA_000146045
Bacteria	Firmicutes	Bacilli	Lactobacillales	Streptococcaceae	Lactococcus	Lactococcus lactis	GCA_000006865
Bacteria	Bacteroidetes	Bacteroidia	Bacteroidales	Bacteroidaceae	Bacteroides	Bacteroides fragilis	GCA_000009925
Bacteria	Actinobacteria	Actinobacteria	Actinomycetales	Micrococcaceae	Rothia	Rothia mucilaginosa	GCA_000011025
Archaea	Euryarchaeota	Methanobacteria	Methanobacteriales	Methanobacteriaceae	Methanosphaera	Methanosphaera stadtmanae	GCA_000012545
Bacteria	Bacteroidetes	Bacteroidia	Bacteroidales	Porphyromonadaceae	Parabacteroides	Parabacteroides distasonis	GCA_000012845
Bacteria	Chlorobi	Chlorobia	Chlorobiales	Chlorobiaceae	Chlorobium	Chlorobium phaeobacteroides	GCA_000015125
Bacteria	Firmicutes	Bacilli	Lactobacillales	Streptococcaceae	Streptococcus	Streptococcus gordonii	GCA_000017005
Bacteria	Proteobacteria	Epsilonproteobacteria	Campylobacterales	Campylobacteraceae	Campylobacter	Campylobacter hominis	GCA_000017585
Bacteria	Proteobacteria	Epsilonproteobacteria	Campylobacterales	Campylobacteraceae	Campylobacter	Campylobacter concisus	GCA_000017725
Bacteria	Verrucomicrobia	Verrucomicrobiae	Verrucomicrobiales	Verrucomicrobiaceae	Akkermansia	Akkermansia muciniphila	GCA_000020225
Bacteria	Deinococcus Thermus	Deinococci	Deinococcales	Deinococcaceae	Deinococcus	Deinococcus deserti	GCA_000020685
Bacteria	Actinobacteria	Actinobacteria	Coriobacteriales	Coriobacteriaceae	Cryptobacterium	Cryptobacterium curtum	GCA_000023845
Bacteria	Actinobacteria	Actinobacteria	Coriobacteriales	Coriobacteriaceae	Atopobium	Atopobium parvulum	GCA_000024225
Bacteria	Actinobacteria	Actinobacteria	Coriobacteriales	Coriobacteriaceae	Eggerthella	Eggerthella lenta	GCA_000024265
Bacteria	Firmicutes	Negativicutes	Selenomonadales	Acidaminococcaceae	Acidaminococcus	Acidaminococcus fermentans	GCA_000025305
Bacteria	Proteobacteria	Gammaproteobacteria	Enterobacteriales	Enterobacteriaceae	Klebsiella	Klebsiella variicola	GCA_000025465
Bacteria	Proteobacteria	Gammaproteobacteria	Enterobacteriales	Enterobacteriaceae	Enterobacter	Enterobacter cloacae	GCA_000025565
Bacteria	Proteobacteria	Gammaproteobacteria	Enterobacteriales	Enterobacteriaceae	Escherichia	Escherichia fergusonii	GCA_000026225
Bacteria	Firmicutes	Bacilli	Lactobacillales	Leuconostocaceae	Leuconostoc	Leuconostoc citreum	GCA_000026405
Bacteria	Proteobacteria	Gammaproteobacteria	Enterobacteriales	Enterobacteriaceae	Citrobacter	Citrobacter rodentium	GCA_000027085
Bacteria	Proteobacteria	Gammaproteobacteria	Enterobacteriales	Enterobacteriaceae	Shigella	Shigella sonnei	GCA_000092525
Bacteria	Actinobacteria	Actinobacteria	Actinomycetales	Micrococcaceae	Rothia	Rothia dentocariosa	GCA_000143585
Bacteria	Actinobacteria	Actinobacteria	Coriobacteriales	Coriobacteriaceae	Olsenella	Olsenella uli	GCA_000143845
Bacteria	Proteobacteria	Betaproteobacteria	Burkholderiales	Burkholderiales noname	Burkholderiales noname	Burkholderiales bacterium 1 1 47	GCA_000144975
Bacteria	Firmicutes	Clostridia	Clostridiales	Eubacteriaceae	Eubacterium	Eubacterium eligens	GCA_000146185
Bacteria	Firmicutes	Clostridia	Clostridiales	Peptostreptococcaceae	Peptostreptococcus	Peptostreptococcus stomatis	GCA_000147675
Bacteria	Firmicutes	Clostridia	Clostridiales	Eubacteriaceae	Eubacterium	Eubacterium limosum	GCA_000152245
Bacteria	Firmicutes	Clostridia	Clostridiales	Eubacteriaceae	Eubacterium	Eubacterium ventriosum	GCA_000153885
Bacteria	Firmicutes	Clostridia	Clostridiales	Lachnospiraceae	Blautia	Ruminococcus torques	GCA_000153925
Bacteria	Firmicutes	Clostridia	Clostridiales	Lachnospiraceae	Dorea	Dorea longicatena	GCA_000154065
Bacteria	Actinobacteria	Actinobacteria	Bifidobacteriales	Bifidobacteriaceae	Bifidobacterium	Bifidobacterium adolescentis	GCA_000154085
Bacteria	Bacteroidetes	Bacteroidia	Bacteroidales	Porphyromonadaceae	Parabacteroides	Parabacteroides merdae	GCA_000154105
Bacteria	Actinobacteria	Actinobacteria	Actinomycetales	Actinomycetaceae	Actinomyces	Actinomyces odontolyticus	GCA_000154225
Bacteria	Firmicutes	Clostridia	Clostridiales	Clostridiaceae	Clostridium	Clostridium sp L2 50	GCA_000154245
Bacteria	Firmicutes	Erysipelotrichia	Erysipelotrichales	Erysipelotrichaceae	Erysipelotrichaceae noname	Eubacterium dolichum	GCA_000154285
Bacteria	Firmicutes	Clostridia	Clostridiales	Lachnospiraceae	Anaerostipes	Anaerostipes caccae	GCA_000154305
Bacteria	Firmicutes	Clostridia	Clostridiales	Clostridiaceae	Clostridium	Clostridium leptum	GCA_000154345
Bacteria	Firmicutes	Clostridia	Clostridiales	Clostridiales Family XI Incertae Sedis	Parvimonas	Parvimonas micra	GCA_000154405
Bacteria	Firmicutes	Clostridia	Clostridiales	Lachnospiraceae	Coprococcus	Coprococcus eutactus	GCA_000154425
Bacteria	Firmicutes	Clostridia	Clostridiales	Peptostreptococcaceae	Peptostreptococcaceae noname	Clostridium bartlettii	GCA_000154445
Bacteria	Bacteroidetes	Bacteroidia	Bacteroidales	Rikenellaceae	Alistipes	Alistipes putredinis	GCA_000154465
Bacteria	Firmicutes	Erysipelotrichia	Erysipelotrichales	Erysipelotrichaceae	Erysipelotrichaceae noname	Clostridium ramosum	GCA_000154485
Bacteria	Firmicutes	Clostridia	Clostridiales	Clostridiaceae	Clostridium	Clostridium scindens	GCA_000154505
Bacteria	Bacteroidetes	Bacteroidia	Bacteroidales	Bacteroidaceae	Bacteroides	Bacteroides stercoris	GCA_000154525
Bacteria	Firmicutes	Clostridia	Clostridiales	Ruminococcaceae	Anaerotruncus	Anaerotruncus colihominis	GCA_000154565
Bacteria	Firmicutes	Clostridia	Clostridiales	Eubacteriaceae	Anaerofustis	Anaerofustis stercorihominis	GCA_000154825
Bacteria	Bacteroidetes	Bacteroidia	Bacteroidales	Bacteroidaceae	Bacteroides	Bacteroides coprocola	GCA_000154845
Bacteria	Firmicutes	Bacilli	Lactobacillales	Streptococcaceae	Streptococcus	Streptococcus infantarius	GCA_000154985
Bacteria	Actinobacteria	Actinobacteria	Bifidobacteriales	Bifidobacteriaceae	Bifidobacterium	Bifidobacterium bifidum	GCA_000155395
Bacteria	Firmicutes	Clostridia	Clostridiales	Clostridiales noname	Clostridiales noname	Clostridiales bacterium 1 7 47FAA	GCA_000155435
Bacteria	Bacteroidetes	Bacteroidia	Bacteroidales	Bacteroidaceae	Bacteroides	Bacteroides eggerthii	GCA_000155815
Bacteria	Proteobacteria	Gammaproteobacteria	Enterobacteriales	Enterobacteriaceae	Proteus	Proteus penneri	GCA_000155835
Bacteria	Firmicutes	Clostridia	Clostridiales	Lachnospiraceae	Coprococcus	Coprococcus comes	GCA_000155875
Bacteria	Firmicutes	Bacilli	Lactobacillales	Lactobacillaceae	Lactobacillus	Lactobacillus gasseri	GCA_000155935
Bacteria	Firmicutes	Negativicutes	Selenomonadales	Veillonellaceae	Mitsuokella	Mitsuokella multacida	GCA_000155955
Bacteria	Firmicutes	Clostridia	Clostridiales	Lachnospiraceae	Butyrivibrio	Butyrivibrio crossotus	GCA_000156015
Bacteria	Firmicutes	Clostridia	Clostridiales	Clostridiaceae	Clostridium	Clostridium nexile	GCA_000156035
Bacteria	Actinobacteria	Actinobacteria	Coriobacteriales	Coriobacteriaceae	Collinsella	Collinsella intestinalis	GCA_000156175
Bacteria	Proteobacteria	Deltaproteobacteria	Desulfovibrionales	Desulfovibrionaceae	Desulfovibrio	Desulfovibrio piger	GCA_000156375
Bacteria	Bacteroidetes	Bacteroidia	Bacteroidales	Porphyromonadaceae	Parabacteroides	Parabacteroides johnsonii	GCA_000156495
Bacteria	Firmicutes	Clostridia	Clostridiales	Clostridiaceae	Clostridium	Clostridium hylemonae	GCA_000156515
Bacteria	Firmicutes	Erysipelotrichia	Erysipelotrichales	Erysipelotrichaceae	Erysipelotrichaceae noname	Eubacterium biforme	GCA_000156655
Bacteria	Firmicutes	Clostridia	Clostridiales	Lachnospiraceae	Blautia	Blautia hansenii	GCA_000156675
Bacteria	Firmicutes	Bacilli	Lactobacillales	Enterococcaceae	Enterococcus	Enterococcus gallinarum	GCA_000157255
Bacteria	Bacteroidetes	Bacteroidia	Bacteroidales	Bacteroidaceae	Bacteroides	Bacteroides coprophilus	GCA_000157915
Bacteria	Bacteroidetes	Bacteroidia	Bacteroidales	Prevotellaceae	Prevotella	Prevotella copri	GCA_000157935
Bacteria	Firmicutes	Clostridia	Clostridiales	Ruminococcaceae	Subdoligranulum	Subdoligranulum variabile	GCA_000157955
Bacteria	Firmicutes	Clostridia	Clostridiales	Lachnospiraceae	Blautia	Blautia hydrogenotrophica	GCA_000157975
Bacteria	Firmicutes	Erysipelotrichia	Erysipelotrichales	Erysipelotrichaceae	Holdemania	Holdemania filiformis	GCA_000157995
Bacteria	Bacteroidetes	Bacteroidia	Bacteroidales	Bacteroidaceae	Bacteroides	Bacteroides cellulosilyticus	GCA_000158035
Bacteria	Firmicutes	Clostridia	Clostridiales	Clostridiaceae	Clostridium	Clostridium asparagiforme	GCA_000158075
Bacteria	Fusobacteria	Fusobacteriia	Fusobacteriales	Fusobacteriaceae	Fusobacterium	Fusobacterium mortiferum	GCA_000158195
Bacteria	Fusobacteria	Fusobacteriia	Fusobacteriales	Fusobacteriaceae	Fusobacterium	Fusobacterium nucleatum	GCA_000158255
Bacteria	Fusobacteria	Fusobacteriia	Fusobacteriales	Fusobacteriaceae	Fusobacterium	Fusobacterium ulcerans	GCA_000158315
Bacteria	Proteobacteria	Betaproteobacteria	Burkholderiales	Oxalobacteraceae	Oxalobacter	Oxalobacter formigenes	GCA_000158475
Bacteria	Firmicutes	Clostridia	Clostridiales	Clostridiaceae	Clostridium	Clostridium methylpentosum	GCA_000158655
Bacteria	Firmicutes	Bacilli	Lactobacillales	Lactobacillaceae	Lactobacillus	Lactobacillus johnsonii	GCA_000159355
Bacteria	Firmicutes	Bacilli	Lactobacillales	Lactobacillaceae	Lactobacillus	Lactobacillus vaginalis	GCA_000159435
Bacteria	Firmicutes	Clostridia	Clostridiales	Clostridiales Family XI Incertae Sedis	Finegoldia	Finegoldia magna	GCA_000159695
Bacteria	Fusobacteria	Fusobacteriia	Fusobacteriales	Fusobacteriaceae	Fusobacterium	Fusobacterium varium	GCA_000159915
Bacteria	Firmicutes	Clostridia	Clostridiales	Ruminococcaceae	Ruminococcus	Ruminococcus sp 5 1 39BFAA	GCA_000159975
Bacteria	Bacteroidetes	Bacteroidia	Bacteroidales	Prevotellaceae	Alloprevotella	Alloprevotella tannerae	GCA_000159995
Bacteria	Firmicutes	Negativicutes	Selenomonadales	Veillonellaceae	Veillonella	Veillonella dispar	GCA_000160015
Bacteria	Firmicutes	Negativicutes	Selenomonadales	Veillonellaceae	Dialister	Dialister invisus	GCA_000160055
Bacteria	Firmicutes	Bacilli	Lactobacillales	Aerococcaceae	Abiotrophia	Abiotrophia defectiva	GCA_000160075
Bacteria	Firmicutes	Bacilli	Lactobacillales	Lactobacillaceae	Lactobacillus	Lactobacillus rhamnosus	GCA_000160175
Bacteria	Firmicutes	Clostridia	Clostridiales	Lachnospiraceae	Oribacterium	Oribacterium sinus	GCA_000160635
Bacteria	Firmicutes	Bacilli	Lactobacillales	Carnobacteriaceae	Granulicatella	Granulicatella adiacens	GCA_000160675
Bacteria	Bacteroidetes	Bacteroidia	Bacteroidales	Bacteroidaceae	Bacteroides	Bacteroides sp 2 1 22	GCA_000162155
Bacteria	Firmicutes	Bacilli	Lactobacillales	Lactobacillaceae	Lactobacillus	Lactobacillus crispatus	GCA_000162255
Bacteria	Firmicutes	Bacilli	Lactobacillales	Lactobacillaceae	Lactobacillus	Lactobacillus fermentum	GCA_000162395
Bacteria	Bacteroidetes	Bacteroidia	Bacteroidales	Prevotellaceae	Prevotella	Prevotella buccae	GCA_000162455
Bacteria	Firmicutes	Bacilli	Lactobacillales	Carnobacteriaceae	Granulicatella	Granulicatella elegans	GCA_000162475
Bacteria	Actinobacteria	Actinobacteria	Coriobacteriales	Coriobacteriaceae	Slackia	Slackia exigua	GCA_000162875
Bacteria	Bacteroidetes	Bacteroidia	Bacteroidales	Prevotellaceae	Prevotella	Prevotella melaninogenica	GCA_000163035
Bacteria	Firmicutes	Clostridia	Clostridiales	Clostridiales Family XI Incertae Sedis	Anaerococcus	Anaerococcus vaginalis	GCA_000163295
Bacteria	Firmicutes	Erysipelotrichia	Erysipelotrichales	Erysipelotrichaceae	Erysipelotrichaceae noname	Erysipelotrichaceae bacterium 5 2 54FAA	GCA_000163515
Bacteria	Bacteroidetes	Bacteroidia	Bacteroidales	Bacteroidaceae	Bacteroides	Bacteroides sp 3 1 19	GCA_000163655
Bacteria	Firmicutes	Erysipelotrichia	Erysipelotrichales	Erysipelotrichaceae	Erysipelotrichaceae noname	Erysipelotrichaceae bacterium 3 1 53	GCA_000165065
Bacteria	Firmicutes	Negativicutes	Selenomonadales	Veillonellaceae	Megasphaera	Megasphaera micronuciformis	GCA_000165735
Bacteria	Firmicutes	Clostridia	Clostridiales	Ruminococcaceae	Faecalibacterium	Faecalibacterium prausnitzii	GCA_000166035
Bacteria	Proteobacteria	Betaproteobacteria	Burkholderiales	Comamonadaceae	Comamonas	Comamonas testosteroni	GCA_000168855
Bacteria	Bacteroidetes	Bacteroidia	Bacteroidales	Bacteroidaceae	Bacteroides	Bacteroides caccae	GCA_000169015
Bacteria	Actinobacteria	Actinobacteria	Coriobacteriales	Coriobacteriaceae	Collinsella	Collinsella aerofaciens	GCA_000169035
Bacteria	Firmicutes	Clostridia	Clostridiales	Clostridiales noname	Pseudoflavonifractor	Pseudoflavonifractor capillosus	GCA_000169255
Bacteria	Firmicutes	Clostridia	Clostridiales	Lachnospiraceae	Blautia	Ruminococcus gnavus	GCA_000169475
Bacteria	Proteobacteria	Gammaproteobacteria	Pasteurellales	Pasteurellaceae	Haemophilus	Haemophilus influenzae	GCA_000169775
Bacteria	Candidatus Saccharibacteria	Candidatus Saccharibacteria noname	Candidatus Saccharibacteria noname	Candidatus Saccharibacteria noname	Candidatus Saccharibacteria noname	candidate division TM7 single cell isolate TM7b	GCA_000170655
Bacteria	Candidatus Saccharibacteria	Candidatus Saccharibacteria noname	Candidatus Saccharibacteria noname	Candidatus Saccharibacteria noname	Candidatus Saccharibacteria noname	candidate division TM7 single cell isolate TM7c	GCA_000170675
Bacteria	Firmicutes	Clostridia	Clostridiales	Clostridiaceae	Clostridium	Clostridium perfringens	GCA_000171135
Bacteria	Actinobacteria	Actinobacteria	Bifidobacteriales	Bifidobacteriaceae	Bifidobacterium	Bifidobacterium dentium	GCA_000172135
Bacteria	Bacteroidetes	Bacteroidia	Bacteroidales	Bacteroidaceae	Bacteroides	Bacteroides intestinalis	GCA_000172175
Bacteria	Actinobacteria	Actinobacteria	Bifidobacteriales	Bifidobacteriaceae	Bifidobacterium	Bifidobacterium pseudocatenulatum	GCA_000173435
Bacteria	Actinobacteria	Actinobacteria	Bifidobacteriales	Bifidobacteriaceae	Bifidobacterium	Bifidobacterium catenulatum	GCA_000173455
Bacteria	Firmicutes	Erysipelotrichia	Erysipelotrichales	Erysipelotrichaceae	Catenibacterium	Catenibacterium mitsuokai	GCA_000173795
Bacteria	Firmicutes	Bacilli	Bacillales	Bacillales noname	Gemella	Gemella haemolysans	GCA_000173915
Bacteria	Proteobacteria	Betaproteobacteria	Neisseriales	Neisseriaceae	Neisseria	Neisseria subflava	GCA_000173955
Bacteria	Firmicutes	Clostridia	Clostridiales	Eubacteriaceae	Eubacterium	Eubacterium hallii	GCA_000173975
Bacteria	Actinobacteria	Actinobacteria	Coriobacteriales	Coriobacteriaceae	Atopobium	Atopobium rimae	GCA_000174015
Bacteria	Firmicutes	Clostridia	Clostridiales	Lachnospiraceae	Roseburia	Roseburia inulinivorans	GCA_000174195
Bacteria	Firmicutes	Negativicutes	Selenomonadales	Acidaminococcaceae	Acidaminococcus	Acidaminococcus sp D21	GCA_000174215
Bacteria	Bacteroidetes	Bacteroidia	Bacteroidales	Porphyromonadaceae	Porphyromonas	Porphyromonas uenonis	GCA_000174775
Bacteria	Firmicutes	Clostridia	Clostridiales	Ruminococcaceae	Ruminococcus	Ruminococcus flavefaciens	GCA_000174895
Bacteria	Proteobacteria	Betaproteobacteria	Neisseriales	Neisseriaceae	Neisseria	Neisseria flavescens	GCA_000175275
Bacteria	Firmicutes	Clostridia	Clostridiales	Clostridiales Family XI Incertae Sedis	Peptoniphilus	Peptoniphilus lacrimalis	GCA_000176955
Bacteria	Firmicutes	Clostridia	Clostridiales	Ruminococcaceae	Ruminococcaceae noname	Ruminococcaceae bacterium D16	GCA_000177015
Bacteria	Bacteroidetes	Bacteroidia	Bacteroidales	Prevotellaceae	Prevotella	Prevotella timonensis	GCA_000177055
Bacteria	Bacteroidetes	Bacteroidia	Bacteroidales	Prevotellaceae	Prevotella	Prevotella buccalis	GCA_000177075
Bacteria	Bacteroidetes	Bacteroidia	Bacteroidales	Prevotellaceae	Prevotella	Prevotella bivia	GCA_000177315
Bacteria	Synergistetes	Synergistia	Synergistales	Synergistaceae	Pyramidobacter	Pyramidobacter piscolens	GCA_000177335
Bacteria	Firmicutes	Negativicutes	Selenomonadales	Veillonellaceae	Veillonella	Veillonella parvula	GCA_000177435
Bacteria	Firmicutes	Clostridia	Clostridiales	Ruminococcaceae	Ruminococcus	Ruminococcus albus	GCA_000178155
Bacteria	Firmicutes	Erysipelotrichia	Erysipelotrichales	Erysipelotrichaceae	Turicibacter	Turicibacter sanguinis	GCA_000178255
Bacteria	Proteobacteria	Gammaproteobacteria	Pasteurellales	Pasteurellaceae	Actinobacillus	Actinobacillus pleuropneumoniae	GCA_000178575
Bacteria	Acidobacteria	Acidobacteriia	Acidobacteriales	Acidobacteriaceae	Granulicella	Granulicella mallensis	GCA_000178955
Bacteria	Actinobacteria	Actinobacteria	Coriobacteriales	Coriobacteriaceae	Atopobium	Atopobium vaginae	GCA_000179715
Bacteria	Firmicutes	Negativicutes	Selenomonadales	Veillonellaceae	Veillonella	Veillonella atypica	GCA_000179735
Bacteria	Firmicutes	Bacilli	Lactobacillales	Streptococcaceae	Streptococcus	Streptococcus vestibularis	GCA_000180075
Bacteria	Firmicutes	Bacilli	Lactobacillales	Lactobacillaceae	Lactobacillus	Lactobacillus delbrueckii	GCA_000182835
Bacteria	Firmicutes	Clostridia	Clostridiales	Clostridiales Family XI Incertae Sedis	Peptoniphilus	Peptoniphilus harei	GCA_000183565
Bacteria	Proteobacteria	Gammaproteobacteria	Pseudomonadales	Moraxellaceae	Acinetobacter	Acinetobacter baumannii	GCA_000184495
Bacteria	Firmicutes	Bacilli	Lactobacillales	Lactobacillaceae	Lactobacillus	Lactobacillus farciminis	GCA_000184535
Bacteria	Firmicutes	Bacilli	Lactobacillales	Leuconostocaceae	Leuconostoc	Leuconostoc lactis	GCA_000185085
Bacteria	Proteobacteria	Gammaproteobacteria	Pasteurellales	Pasteurellaceae	Aggregatibacter	Aggregatibacter segnis	GCA_000185305
Bacteria	Firmicutes	Clostridia	Clostridiales	Lachnospiraceae	Lachnospiraceae noname	Lachnospiraceae bacterium 5 1 63FAA	GCA_000185525
Bacteria	Firmicutes	Clostridia	Clostridiales	Lachnospiraceae	Lachnospiraceae noname	Lachnospiraceae bacterium 8 1 57FAA	GCA_000185545
Bacteria	Firmicutes	Bacilli	Bacillales	Bacillales noname	Gemella	Gemella morbillorum	GCA_000185645
Bacteria	Proteobacteria	Deltaproteobacteria	Desulfovibrionales	Desulfovibrionaceae	Bilophila	Bilophila wadsworthia	GCA_000185705
Bacteria	Firmicutes	Clostridia	Clostridiales	Lachnospiraceae	Anaerostipes	Anaerostipes sp 3 2 56FAA	GCA_000185825
Bacteria	Proteobacteria	Betaproteobacteria	Neisseriales	Neisseriaceae	Neisseria	Neisseria gonorrhoeae	GCA_000185865
Bacteria	Bacteroidetes	Flavobacteriia	Flavobacteriales	Flavobacteriaceae	Cellulophaga	Cellulophaga algicola	GCA_000186265
Bacteria	Proteobacteria	Betaproteobacteria	Burkholderiales	Burkholderiaceae	Lautropia	Lautropia mirabilis	GCA_000186425
Bacteria	Firmicutes	Bacilli	Lactobacillales	Streptococcaceae	Streptococcus	Streptococcus australis	GCA_000186465
Bacteria	Firmicutes	Erysipelotrichia	Erysipelotrichales	Erysipelotrichaceae	Coprobacillus	Coprobacillus sp 29 1	GCA_000186525
Bacteria	Firmicutes	Erysipelotrichia	Erysipelotrichales	Erysipelotrichaceae	Solobacterium	Solobacterium moorei	GCA_000186945
Bacteria	Firmicutes	Bacilli	Lactobacillales	Streptococcaceae	Streptococcus	Streptococcus peroris	GCA_000187585
Bacteria	Firmicutes	Bacilli	Lactobacillales	Streptococcaceae	Streptococcus	Streptococcus cristatus	GCA_000187855
Bacteria	Bacteroidetes	Bacteroidia	Bacteroidales	Bacteroidaceae	Bacteroides	Bacteroides plebeius	GCA_000187895
Bacteria	Firmicutes	Negativicutes	Selenomonadales	Acidaminococcaceae	Phascolarctobacterium	Phascolarctobacterium succinatutens	GCA_000188175
Bacteria	Proteobacteria	Gammaproteobacteria	Aeromonadales	Succinivibrionaceae	Succinatimonas	Succinatimonas hippei	GCA_000188195
Bacteria	Firmicutes	Clostridia	Clostridiales	Clostridiaceae	Clostridium	Clostridium symbiosum	GCA_000189595
Archaea	Euryarchaeota	Methanobacteria	Methanobacteriales	Methanobacteriaceae	Methanobrevibacter	Methanobrevibacter smithii	GCA_000189975
Bacteria	Bacteroidetes	Bacteroidia	Bacteroidales	Porphyromonadaceae	Odoribacter	Odoribacter splanchnicus	GCA_000190535
Bacteria	Bacteroidetes	Sphingobacteriia	Sphingobacteriales	Sphingobacteriaceae	Pedobacter	Pedobacter saltans	GCA_000190735
Bacteria	Firmicutes	Bacilli	Lactobacillales	Enterococcaceae	Enterococcus	Enterococcus casseliflavus	GCA_000191365
Bacteria	Proteobacteria	Gammaproteobacteria	Pasteurellales	Pasteurellaceae	Haemophilus	Haemophilus parainfluenzae	GCA_000191405
Bacteria	Actinobacteria	Actinobacteria	Bifidobacteriales	Bifidobacteriaceae	Parascardovia	Parascardovia denticolens	GCA_000191785
Bacteria	Firmicutes	Clostridia	Clostridiales	Lachnospiraceae	Lachnospiraceae noname	Lachnospiraceae bacterium 4 1 37FAA	GCA_000191805
Bacteria	Firmicutes	Erysipelotrichia	Erysipelotrichales	Erysipelotrichaceae	Turicibacter	Turicibacter sp HGF1	GCA_000191865
Bacteria	Firmicutes	Bacilli	Lactobacillales	Leuconostocaceae	Weissella	Weissella cibaria	GCA_000193635
Bacteria	Proteobacteria	Betaproteobacteria	Neisseriales	Neisseriaceae	Neisseria	Neisseria sicca	GCA_000193735
Bacteria	Firmicutes	Bacilli	Lactobacillales	Lactobacillaceae	Lactobacillus	Lactobacillus amylovorus	GCA_000194115
Bacteria	Bacteroidetes	Bacteroidia	Bacteroidales	Bacteroidaceae	Bacteroides	Bacteroides clarus	GCA_000195615
Bacteria	Bacteroidetes	Bacteroidia	Bacteroidales	Bacteroidaceae	Bacteroides	Bacteroides fluxus	GCA_000195635
Bacteria	Proteobacteria	Gammaproteobacteria	Enterobacteriales	Enterobacteriaceae	Klebsiella	Klebsiella sp MS 92 3	GCA_000195655
Bacteria	Firmicutes	Bacilli	Lactobacillales	Streptococcaceae	Streptococcus	Streptococcus gallolyticus	GCA_000203195
Bacteria	Firmicutes	Bacilli	Bacillales	Bacillales noname	Gemella	Gemella sanguinis	GCA_000204335
Bacteria	Proteobacteria	Betaproteobacteria	Burkholderiales	Sutterellaceae	Parasutterella	Parasutterella excrementihominis	GCA_000205025
Bacteria	Bacteroidetes	Bacteroidia	Bacteroidales	Prevotellaceae	Paraprevotella	Paraprevotella xylaniphila	GCA_000205165
Bacteria	Proteobacteria	Gammaproteobacteria	Enterobacteriales	Enterobacteriaceae	Citrobacter	Citrobacter freundii	GCA_000208765
Bacteria	Firmicutes	Clostridia	Clostridiales	Lachnospiraceae	Lachnospiraceae noname	Lachnospiraceae bacterium 2 1 46FAA	GCA_000209385
Bacteria	Firmicutes	Clostridia	Clostridiales	Lachnospiraceae	Lachnospiraceae noname	Lachnospiraceae bacterium 3 1 46FAA	GCA_000209405
Bacteria	Firmicutes	Clostridia	Clostridiales	Lachnospiraceae	Lachnospiraceae noname	Lachnospiraceae bacterium 6 1 63FAA	GCA_000209425
Bacteria	Firmicutes	Clostridia	Clostridiales	Lachnospiraceae	Lachnospiraceae noname	Lachnospiraceae bacterium 9 1 43BFAA	GCA_000209445
Bacteria	Firmicutes	Clostridia	Clostridiales	Ruminococcaceae	Ruminococcus	Ruminococcus bromii	GCA_000209875
Bacteria	Firmicutes	Clostridia	Clostridiales	Eubacteriaceae	Eubacterium	Eubacterium rectale	GCA_000209935
Bacteria	Firmicutes	Negativicutes	Selenomonadales	Veillonellaceae	Megamonas	Megamonas hypermegale	GCA_000209975
Bacteria	Firmicutes	Clostridia	Clostridiales	Lachnospiraceae	Roseburia	Roseburia intestinalis	GCA_000209995
Bacteria	Firmicutes	Clostridia	Clostridiales	Lachnospiraceae	Blautia	Ruminococcus obeum	GCA_000210015
Bacteria	Actinobacteria	Actinobacteria	Coriobacteriales	Coriobacteriaceae	Gordonibacter	Gordonibacter pamelaeae	GCA_000210055
Bacteria	Firmicutes	Clostridia	Clostridiales	Ruminococcaceae	Ruminococcus	Ruminococcus champanellensis	GCA_000210095
Bacteria	Firmicutes	Clostridia	Clostridiales	Lachnospiraceae	Coprococcus	Coprococcus catus	GCA_000210555
Bacteria	Bacteroidetes	Bacteroidia	Bacteroidales	Rikenellaceae	Alistipes	Alistipes shahii	GCA_000210575
Bacteria	Firmicutes	Clostridia	Clostridiales	Lachnospiraceae	Coprococcus	Coprococcus sp ART55 1	GCA_000210595
Bacteria	Firmicutes	Clostridia	Clostridiales	Eubacteriaceae	Eubacterium	Eubacterium siraeum	GCA_000210635
Bacteria	Bacteroidetes	Bacteroidia	Bacteroidales	Porphyromonadaceae	Porphyromonas	Porphyromonas asaccharolytica	GCA_000212375
Bacteria	Firmicutes	Bacilli	Lactobacillales	Streptococcaceae	Streptococcus	Streptococcus sanguinis	GCA_000212835
Bacteria	Proteobacteria	Gammaproteobacteria	Enterobacteriales	Enterobacteriaceae	Shigella	Shigella flexneri	GCA_000213755
Bacteria	Firmicutes	Bacilli	Lactobacillales	Streptococcaceae	Streptococcus	Streptococcus infantis	GCA_000215385
Bacteria	Firmicutes	Bacilli	Lactobacillales	Lactobacillaceae	Lactobacillus	Lactobacillus salivarius	GCA_000215465
Bacteria	Proteobacteria	Gammaproteobacteria	Enterobacteriales	Enterobacteriaceae	Enterobacter	Enterobacter aerogenes	GCA_000215745
Archaea	Euryarchaeota	Thermococci	Thermococcales	Thermococcaceae	Pyrococcus	Pyrococcus yayanosii	GCA_000215995
Bacteria	Firmicutes	Clostridia	Clostridiales	Lachnospiraceae	Lachnospiraceae noname	Lachnospiraceae bacterium 1 4 56FAA	GCA_000218385
Bacteria	Firmicutes	Clostridia	Clostridiales	Lachnospiraceae	Lachnospiraceae noname	Lachnospiraceae bacterium 3 1 57FAA CT1	GCA_000218405
Bacteria	Firmicutes	Clostridia	Clostridiales	Lachnospiraceae	Lachnospiraceae noname	Lachnospiraceae bacterium 5 1 57FAA	GCA_000218425
Bacteria	Firmicutes	Clostridia	Clostridiales	Lachnospiraceae	Lachnospiraceae noname	Lachnospiraceae bacterium 1 1 57FAA	GCA_000218445
Bacteria	Firmicutes	Clostridia	Clostridiales	Lachnospiraceae	Lachnospiraceae noname	Lachnospiraceae bacterium 2 1 58FAA	GCA_000218465
Bacteria	Proteobacteria	Gammaproteobacteria	Enterobacteriales	Enterobacteriaceae	Pantoea	Pantoea sp SL1 M5	GCA_000220605
Bacteria	Firmicutes	Bacilli	Lactobacillales	Lactobacillaceae	Lactobacillus	Lactobacillus oris	GCA_000221505
Bacteria	Firmicutes	Bacilli	Lactobacillales	Streptococcaceae	Streptococcus	Streptococcus constellatus	GCA_000223295
Bacteria	Firmicutes	Clostridia	Clostridiales	Clostridiales Family XI Incertae Sedis	Parvimonas	Parvimonas sp oral taxon 393	GCA_000223315
Bacteria	Firmicutes	Bacilli	Lactobacillales	Lactobacillaceae	Lactobacillus	Lactobacillus ruminis	GCA_000224985
Bacteria	Firmicutes	Clostridia	Clostridiales	Lachnospiraceae	Roseburia	Roseburia hominis	GCA_000225345
Bacteria	Firmicutes	Bacilli	Lactobacillales	Streptococcaceae	Streptococcus	Streptococcus salivarius	GCA_000225385
Bacteria	Firmicutes	Erysipelotrichia	Erysipelotrichales	Erysipelotrichaceae	Erysipelotrichaceae noname	Erysipelotrichaceae bacterium 2 2 44A	GCA_000225685
Bacteria	Actinobacteria	Actinobacteria	Coriobacteriales	Coriobacteriaceae	Collinsella	Collinsella tanakaei	GCA_000225705
Bacteria	Firmicutes	Clostridia	Clostridiales	Lachnospiraceae	Dorea	Dorea formicigenerans	GCA_000225745
Bacteria	Bacteroidetes	Bacteroidia	Bacteroidales	Bacteroidaceae	Bacteroides	Bacteroides faecis	GCA_000226135
Bacteria	Firmicutes	Bacilli	Lactobacillales	Streptococcaceae	Streptococcus	Streptococcus sobrinus	GCA_000228445
Bacteria	Firmicutes	Negativicutes	Selenomonadales	Acidaminococcaceae	Acidaminococcus	Acidaminococcus intestini	GCA_000230275
Bacteria	Proteobacteria	Gammaproteobacteria	Pasteurellales	Pasteurellaceae	Aggregatibacter	Aggregatibacter aphrophilus	GCA_000231255
Bacteria	Bacteroidetes	Bacteroidia	Bacteroidales	Rikenellaceae	Alistipes	Alistipes indistinctus	GCA_000231275
Bacteria	Firmicutes	Clostridia	Clostridiales	Clostridiaceae	Clostridium	Clostridium citroniae	GCA_000233455
Bacteria	Actinobacteria	Actinobacteria	Coriobacteriales	Coriobacteriaceae	Olsenella	Olsenella sp oral taxon 809	GCA_000233535
Bacteria	Bacteroidetes	Bacteroidia	Bacteroidales	Prevotellaceae	Paraprevotella	Paraprevotella clara	GCA_000233955
Bacteria	Firmicutes	Clostridia	Clostridiales	Clostridiaceae	Clostridium	Clostridium hathewayi	GCA_000235505
Bacteria	Bacteroidetes	Bacteroidia	Bacteroidales	Prevotellaceae	Prevotella	Prevotella stercorea	GCA_000235885
Bacteria	Proteobacteria	Gammaproteobacteria	Alteromonadales	Pseudoalteromonadaceae	Pseudoalteromonas	Pseudoalteromonas haloplanktis	GCA_000238355
Bacteria	Synergistetes	Synergistia	Synergistales	Synergistaceae	Synergistes	Synergistes sp 3 1 syn1	GCA_000238615
Bacteria	Firmicutes	Clostridia	Clostridiales	Ruminococcaceae	Subdoligranulum	Subdoligranulum sp 4 3 54A2FAA	GCA_000238635
Bacteria	Firmicutes	Negativicutes	Selenomonadales	Veillonellaceae	Anaeroglobus	Anaeroglobus geminatus	GCA_000239275
Bacteria	Firmicutes	Clostridia	Clostridiales	Clostridiales noname	Flavonifractor	Flavonifractor plautii	GCA_000239295
Bacteria	Actinobacteria	Actinobacteria	Actinomycetales	Actinomycetaceae	Actinomyces	Actinomyces graevenitzii	GCA_000239695
Bacteria	Firmicutes	Bacilli	Lactobacillales	Leuconostocaceae	Weissella	Weissella confusa	GCA_000239955
Bacteria	Proteobacteria	Gammaproteobacteria	Pasteurellales	Pasteurellaceae	Aggregatibacter	Aggregatibacter actinomycetemcomitans	GCA_000241025
Bacteria	Firmicutes	Clostridia	Clostridiales	Lachnospiraceae	Lachnospiraceae noname	Lachnospiraceae bacterium 7 1 58FAA	GCA_000242155
Bacteria	Firmicutes	Erysipelotrichia	Erysipelotrichales	Erysipelotrichaceae	Erysipelotrichaceae noname	Erysipelotrichaceae bacterium 6 1 45	GCA_000242175
Bacteria	Firmicutes	Erysipelotrichia	Erysipelotrichales	Erysipelotrichaceae	Erysipelotrichaceae noname	Erysipelotrichaceae bacterium 21 3	GCA_000242195
Bacteria	Firmicutes	Negativicutes	Selenomonadales	Veillonellaceae	Dialister	Dialister succinatiphilus	GCA_000242435
Bacteria	Firmicutes	Clostridia	Clostridiales	Clostridiales Family XIII Incertae Sedis	Clostridiales Family XIII Incertae Sedis noname	Eubacterium infirmum	GCA_000242675
Bacteria	Bacteroidetes	Bacteroidia	Bacteroidales	Porphyromonadaceae	Odoribacter	Odoribacter laneus	GCA_000243215
Bacteria	Firmicutes	Negativicutes	Selenomonadales	Veillonellaceae	Megamonas	Megamonas funiformis	GCA_000245775
Bacteria	Firmicutes	Bacilli	Lactobacillales	Lactobacillaceae	Lactobacillus	Lactobacillus mucosae	GCA_000248095
Bacteria	Proteobacteria	Betaproteobacteria	Burkholderiales	Sutterellaceae	Sutterella	Sutterella parvirubra	GCA_000250875
Bacteria	Firmicutes	Bacilli	Lactobacillales	Streptococcaceae	Streptococcus	Streptococcus mitis oralis pneumoniae	GCA_000251625
Bacteria	Firmicutes	Bacilli	Lactobacillales	Streptococcaceae	Streptococcus	Streptococcus anginosus	GCA_000257765
Bacteria	Proteobacteria	Gammaproteobacteria	Pasteurellales	Pasteurellaceae	Haemophilus	Haemophilus paraphrohaemolyticus	GCA_000260675
Bacteria	Firmicutes	Bacilli	Lactobacillales	Streptococcaceae	Streptococcus	Streptococcus parasanguinis	GCA_000260695
Bacteria	Actinobacteria	Actinobacteria	Bifidobacteriales	Bifidobacteriaceae	Bifidobacterium	Bifidobacterium longum	GCA_000261265
Bacteria	Proteobacteria	Gammaproteobacteria	Pasteurellales	Pasteurellaceae	Haemophilus	Haemophilus haemolyticus	GCA_000262285
Bacteria	Bacteroidetes	Bacteroidia	Bacteroidales	Rikenellaceae	Alistipes	Alistipes finegoldii	GCA_000265365
Bacteria	Bacteroidetes	Bacteroidia	Bacteroidales	Bacteroidaceae	Bacteroides	Bacteroides finegoldii	GCA_000269545
Bacteria	Firmicutes	Erysipelotrichia	Erysipelotrichales	Erysipelotrichaceae	Coprobacillus	Coprobacillus sp D6	GCA_000269565
Bacteria	Firmicutes	Bacilli	Lactobacillales	Streptococcaceae	Streptococcus	Streptococcus pasteurianus	GCA_000270165
Bacteria	Bacteroidetes	Bacteroidia	Bacteroidales	Bacteroidaceae	Bacteroides	Bacteroides dorei	GCA_000273035
Bacteria	Bacteroidetes	Bacteroidia	Bacteroidales	Bacteroidaceae	Bacteroides	Bacteroides nordii	GCA_000273175
Bacteria	Bacteroidetes	Bacteroidia	Bacteroidales	Bacteroidaceae	Bacteroides	Bacteroides ovatus	GCA_000273195
Bacteria	Bacteroidetes	Bacteroidia	Bacteroidales	Bacteroidaceae	Bacteroides	Bacteroides vulgatus	GCA_000273295
Bacteria	Bacteroidetes	Bacteroidia	Bacteroidales	Bacteroidaceae	Bacteroides	Bacteroides xylanisolvens	GCA_000273315
Bacteria	Firmicutes	Clostridia	Clostridiales	Eubacteriaceae	Eubacterium	Eubacterium sp 3 1 31	GCA_000273585
Bacteria	Actinobacteria	Actinobacteria	Bifidobacteriales	Bifidobacteriaceae	Scardovia	Scardovia wiggsiae	GCA_000275805
Bacteria	Firmicutes	Bacilli	Lactobacillales	Leuconostocaceae	Weissella	Weissella koreensis	GCA_000277645
Bacteria	Actinobacteria	Actinobacteria	Actinomycetales	Propionibacteriaceae	Propionibacterium	Propionibacterium propionicum	GCA_000277715
Bacteria	Firmicutes	Negativicutes	Selenomonadales	Veillonellaceae	Megasphaera	Megasphaera elsdenii	GCA_000283495
Bacteria	Firmicutes	Bacilli	Lactobacillales	Streptococcaceae	Streptococcus	Streptococcus macedonicus	GCA_000283635
Bacteria	Firmicutes	Bacilli	Lactobacillales	Streptococcaceae	Streptococcus	Streptococcus thermophilus	GCA_000284675
Bacteria	Proteobacteria	Gammaproteobacteria	Enterobacteriales	Enterobacteriaceae	Morganella	Morganella morganii	GCA_000286435
Bacteria	Firmicutes	Negativicutes	Selenomonadales	Veillonellaceae	Veillonella	Veillonella sp ACP1	GCA_000286635
Bacteria	Proteobacteria	Gammaproteobacteria	Pasteurellales	Pasteurellaceae	Haemophilus	Haemophilus sputorum	GCA_000287615
Bacteria	Firmicutes	Clostridia	Clostridiales	Lachnospiraceae	Lachnospiraceae noname	Lachnospiraceae bacterium ICM7	GCA_000287675
Bacteria	Firmicutes	Bacilli	Lactobacillales	Streptococcaceae	Streptococcus	Streptococcus agalactiae	GCA_000289455
Bacteria	Actinobacteria	Actinobacteria	Coriobacteriales	Coriobacteriaceae	Slackia	Slackia sp CM382	GCA_000293015
Bacteria	Actinobacteria	Actinobacteria	Coriobacteriales	Coriobacteriaceae	Slackia	Slackia piriformis	GCA_000296445
Bacteria	Bacteroidetes	Bacteroidia	Bacteroidales	Porphyromonadaceae	Barnesiella	Barnesiella intestinihominis	GCA_000296465
Bacteria	Actinobacteria	Actinobacteria	Actinomycetales	Actinomycetaceae	Actinomyces	Actinomyces turicensis	GCA_000296505
Bacteria	Fusobacteria	Fusobacteriia	Fusobacteriales	Fusobacteriaceae	Fusobacterium	Fusobacterium periodonticum	GCA_000297655
Bacteria	Proteobacteria	Betaproteobacteria	Burkholderiales	Sutterellaceae	Sutterella	Sutterella wadsworthensis	GCA_000297775
Bacteria	Bacteroidetes	Bacteroidia	Bacteroidales	Porphyromonadaceae	Parabacteroides	Parabacteroides goldsteinii	GCA_000307395
Bacteria	Firmicutes	Bacilli	Lactobacillales	Lactobacillaceae	Lactobacillus	Lactobacillus casei paracasei	GCA_000309725
Bacteria	Actinobacteria	Actinobacteria	Coriobacteriales	Coriobacteriaceae	Coriobacteriaceae noname	Coriobacteriaceae bacterium phI	GCA_000311845
Bacteria	Bacteroidetes	Bacteroidia	Bacteroidales	Bacteroidales noname	Bacteroidales noname	Bacteroidales bacterium ph8	GCA_000311925
Bacteria	Bacteroidetes	Bacteroidia	Bacteroidales	Rikenellaceae	Alistipes	Alistipes senegalensis	GCA_000312145
Bacteria	Firmicutes	Clostridia	Clostridiales	Clostridiaceae	Clostridiaceae noname	Clostridiaceae bacterium JC118	GCA_000313565
Bacteria	Bacteroidetes	Bacteroidia	Bacteroidales	Bacteroidaceae	Bacteroides	Bacteroides oleiciplenus	GCA_000315485
Bacteria	Firmicutes	Clostridia	Clostridiales	Clostridiaceae	Clostridium	Clostridium celatum	GCA_000320405
Bacteria	Bacteroidetes	Bacteroidia	Bacteroidales	Rikenellaceae	Alistipes	Alistipes sp AP11	GCA_000321205
Bacteria	Firmicutes	Erysipelotrichia	Erysipelotrichales	Erysipelotrichaceae	Holdemania	Holdemania sp AP2	GCA_000327285
Bacteria	Proteobacteria	Gammaproteobacteria	Enterobacteriales	Enterobacteriaceae	Enterobacter	Enterobacter hormaechei	GCA_000328905
Bacteria	Firmicutes	Clostridia	Clostridiales	Lachnospiraceae	Anaerostipes	Anaerostipes hadrus	GCA_000332875
Bacteria	Firmicutes	Bacilli	Lactobacillales	Streptococcaceae	Streptococcus	Streptococcus mutans	GCA_000339395
Bacteria	Firmicutes	Clostridia	Clostridiales	Clostridiaceae	Clostridium	Clostridium butyricum	GCA_000355785
Bacteria	Proteobacteria	Betaproteobacteria	Burkholderiales	Burkholderiaceae	Burkholderia	Burkholderia gladioli	GCA_000365265
Bacteria	Firmicutes	Erysipelotrichia	Erysipelotrichales	Erysipelotrichaceae	Erysipelotrichaceae noname	Clostridium innocuum	GCA_000371425
Bacteria	Firmicutes	Clostridia	Clostridiales	Clostridiaceae	Clostridium	Clostridium clostridioforme	GCA_000371545
Bacteria	Firmicutes	Clostridia	Clostridiales	Clostridiaceae	Clostridium	Clostridium bolteae	GCA_000371665
Bacteria	Proteobacteria	Gammaproteobacteria	Enterobacteriales	Enterobacteriaceae	Proteus	Proteus mirabilis	GCA_000372565
Bacteria	Firmicutes	Clostridia	Clostridiales	Lachnospiraceae	Blautia	Blautia producta	GCA_000373885
Bacteria	Bacteroidetes	Bacteroidia	Bacteroidales	Rikenellaceae	Alistipes	Alistipes onderdonkii	GCA_000374505
Bacteria	Bacteroidetes	Bacteroidia	Bacteroidales	Porphyromonadaceae	Porphyromonas	Porphyromonas bennonis	GCA_000375645
Bacteria	Firmicutes	Negativicutes	Selenomonadales	Veillonellaceae	Megamonas	Megamonas rupellensis	GCA_000378365
Bacteria	Bacteroidetes	Bacteroidia	Bacteroidales	Porphyromonadaceae	Butyricimonas	Butyricimonas synergistica	GCA_000379665
Bacteria	Bacteroidetes	Bacteroidia	Bacteroidales	Bacteroidaceae	Bacteroides	Bacteroides salyersiae	GCA_000381365
Bacteria	Firmicutes	Clostridia	Clostridiales	Peptostreptococcaceae	Peptostreptococcus	Peptostreptococcus anaerobius	GCA_000381525
Bacteria	Proteobacteria	Deltaproteobacteria	Desulfovibrionales	Desulfovibrionaceae	Desulfovibrio	Desulfovibrio desulfuricans	GCA_000384815
Bacteria	Firmicutes	Bacilli	Lactobacillales	Streptococcaceae	Streptococcus	Streptococcus oligofermentans	GCA_000385925
Bacteria	Firmicutes	Bacilli	Lactobacillales	Enterococcaceae	Enterococcus	Enterococcus faecalis	GCA_000390965
Bacteria	Proteobacteria	Gammaproteobacteria	Enterobacteriales	Enterobacteriaceae	Plesiomonas	Plesiomonas shigelloides	GCA_000392595
Bacteria	Proteobacteria	Betaproteobacteria	Neisseriales	Neisseriaceae	Neisseria	Neisseria meningitidis	GCA_000392695
Bacteria	Firmicutes	Bacilli	Lactobacillales	Enterococcaceae	Enterococcus	Enterococcus raffinosus	GCA_000393895
Bacteria	Firmicutes	Bacilli	Lactobacillales	Enterococcaceae	Enterococcus	Enterococcus asini	GCA_000393955
Bacteria	Firmicutes	Bacilli	Lactobacillales	Enterococcaceae	Enterococcus	Enterococcus faecium	GCA_000394435
Bacteria	Firmicutes	Clostridia	Clostridiales	Clostridiaceae	Butyricicoccus	Butyricicoccus pullicaecorum	GCA_000398925
Bacteria	Bacteroidetes	Bacteroidia	Bacteroidales	Bacteroidaceae	Bacteroides	Bacteroides thetaiotaomicron	GCA_000403155
Bacteria	Bacteroidetes	Bacteroidia	Bacteroidales	Bacteroidaceae	Bacteroides	Bacteroides uniformis	GCA_000403175
Bacteria	Bacteroidetes	Bacteroidia	Bacteroidales	Bacteroidaceae	Bacteroides	Bacteroides massiliensis	GCA_000403195
Bacteria	Firmicutes	Clostridia	Clostridiales	Lachnospiraceae	Dorea	Dorea sp 5 2	GCA_000403455
Bacteria	Proteobacteria	Gammaproteobacteria	Enterobacteriales	Enterobacteriaceae	Klebsiella	Klebsiella pneumoniae	GCA_000406725
Bacteria	Firmicutes	Bacilli	Lactobacillales	Enterococcaceae	Enterococcus	Enterococcus avium	GCA_000407245
Bacteria	Firmicutes	Bacilli	Lactobacillales	Streptococcaceae	Lactococcus	Lactococcus garvieae	GCA_000407645
Bacteria	Actinobacteria	Actinobacteria	Bifidobacteriales	Bifidobacteriaceae	Bifidobacterium	Bifidobacterium breve	GCA_000411435
Bacteria	Actinobacteria	Actinobacteria	Bifidobacteriales	Bifidobacteriaceae	Gardnerella	Gardnerella vaginalis	GCA_000414485
Bacteria	Actinobacteria	Actinobacteria	Bifidobacteriales	Bifidobacteriaceae	Alloscardovia	Alloscardovia omnicolens	GCA_000420505
Bacteria	Firmicutes	Clostridia	Clostridiales	Lachnospiraceae	Butyrivibrio	Butyrivibrio sp AE3009	GCA_000420845
Bacteria	Firmicutes	Bacilli	Lactobacillales	Streptococcaceae	Streptococcus	Streptococcus lutetiensis	GCA_000441535
Bacteria	Firmicutes	Bacilli	Lactobacillales	Streptococcaceae	Streptococcus	Streptococcus tigurinus	GCA_000442155
Bacteria	Firmicutes	Clostridia	Clostridiales	Peptostreptococcaceae	Peptostreptococcaceae noname	Clostridium difficile	GCA_000452345
Bacteria	Proteobacteria	Gammaproteobacteria	Enterobacteriales	Enterobacteriaceae	Escherichia	Escherichia coli	GCA_000457635
Bacteria	Firmicutes	Bacilli	Lactobacillales	Streptococcaceae	Streptococcus	Streptococcus intermedius	GCA_000463355
Bacteria	Firmicutes	Clostridia	Clostridiales	Clostridiaceae	Clostridium	Clostridium sp ATCC BAA 442	GCA_000466445
Bacteria	Firmicutes	Clostridia	Clostridiales	Clostridiaceae	Clostridium	Clostridium sp KLE 1755	GCA_000466465
Bacteria	Bacteroidetes	Bacteroidia	Bacteroidales	Prevotellaceae	Prevotella	Prevotella disiens	GCA_000467875
Bacteria	Firmicutes	Clostridia	Clostridiales	Ruminococcaceae	Ruminococcus	Ruminococcus callidus	GCA_000468015
Bacteria	Firmicutes	Erysipelotrichia	Erysipelotrichales	Erysipelotrichaceae	Erysipelotrichaceae noname	Eubacterium cylindroides	GCA_000469305
Bacteria	Firmicutes	Clostridia	Clostridiales	Eubacteriaceae	Eubacterium	Eubacterium ramulus	GCA_000469345
Bacteria	Firmicutes	Clostridia	Clostridiales	Oscillospiraceae	Oscillibacter	Oscillibacter sp KLE 1728	GCA_000469425
Bacteria	Firmicutes	Clostridia	Clostridiales	Oscillospiraceae	Oscillibacter	Oscillibacter sp KLE 1745	GCA_000469445
Bacteria	Firmicutes	Negativicutes	Selenomonadales	Veillonellaceae	Mitsuokella	Mitsuokella sp oral taxon 131	GCA_000469545
Bacteria	Bacteroidetes	Bacteroidia	Bacteroidales	Porphyromonadaceae	Coprobacter	Coprobacter fastidiosus	GCA_000473955
Bacteria	Firmicutes	Bacilli	Lactobacillales	Lactobacillaceae	Lactobacillus	Lactobacillus plantarum	GCA_000474695
Bacteria	Actinobacteria	Actinobacteria	Coriobacteriales	Coriobacteriaceae	Adlercreutzia	Adlercreutzia equolifaciens	GCA_000478885
Bacteria	Firmicutes	Negativicutes	Selenomonadales	Veillonellaceae	Megasphaera	Megasphaera sp BV3C16 1	GCA_000478965
Bacteria	Proteobacteria	Gammaproteobacteria	Pseudomonadales	Pseudomonadaceae	Pseudomonas	Pseudomonas aeruginosa	GCA_000481865
Bacteria	Firmicutes	Clostridia	Clostridiales	Eubacteriaceae	Eubacterium	Eubacterium brachy	GCA_000488855
Bacteria	Proteobacteria	Gammaproteobacteria	Enterobacteriales	Enterobacteriaceae	Klebsiella	Klebsiella oxytoca	GCA_000492815
Bacteria	Firmicutes	Bacilli	Lactobacillales	Streptococcaceae	Streptococcus	Streptococcus pyogenes	GCA_000499145
Bacteria	Firmicutes	Clostridia	Clostridiales	Ruminococcaceae	Ruminococcus	Ruminococcus lactaris	GCA_000507785
Viruses	Viruses noname	Viruses noname	Viruses noname	Retroviridae	Gammaretrovirus	Porcine type C oncovirus	PRJNA14126
Viruses	Viruses noname	Viruses noname	Viruses noname	Adenoviridae	Mastadenovirus	Human adenovirus D	PRJNA14535
Viruses	Viruses noname	Viruses noname	Viruses noname	Potyviridae	Potyvirus	Dasheen mosaic virus	PRJNA15388
Viruses	Viruses noname	Viruses noname	Viruses noname	Circoviridae	Gyrovirus	Chicken anemia virus	PRJNA15484
Viruses	Viruses noname	Viruses noname	Viruses noname	Partitiviridae	Alphacryptovirus	Vicia cryptic virus	PRJNA15555
Viruses	Viruses noname	Viruses noname	Viruses noname	Viruses noname	Viruses noname	Enterobacteria phage HK544	PRJNA183160
Viruses	Viruses noname	Viruses noname	Caudovirales	Siphoviridae	Tunalikevirus	Klebsiella phage KP36	PRJNA183428
Viruses	Viruses noname	Viruses noname	Caudovirales	Myoviridae	Myoviridae noname	Klebsiella phage JD001	PRJNA188547
Viruses	Viruses noname	Viruses noname	Caudovirales	Siphoviridae	Siphoviridae noname	Salmonella phage Vi II E1	PRJNA29079

## Sheet: S2
Table S2. Species with significantly different abundance profiles between the T2D and HC groups.
Species	No. T2D samples	No. HC samples	Mean abundance (T2D,%)	Standard deviation of abundance (T2D, %)	Mean abundance (HC, %)	Standard deviation of abundance (HC, %)	p value	q value
Enterococcus casseliflavus	8	0	0.0938525	0.213484	0	0	0.00386686	0.0277394
Clostridium innocuum	52	24	0.0200356	0.0588883	0.0199033	0.0548871	0.000153017	0.00309141
Faecalibacterium prausnitzii	158	169	5.3704	5.43429	7.41225	6.34085	0.000282031	0.00455829
Alloprevotella unclassified	5	15	0.005282	0.00579891	0.025692	0.053987	0.0210268	0.0878904
Alistipes indistinctus	110	94	0.416379	0.909197	0.240216	0.702667	0.00980486	0.0540238
Streptococcus vestibularis	42	27	0.136853	0.46963	0.311245	0.924278	0.0339786	0.114411
Bacteroides vulgatus	158	168	2.8464	3.58399	4.82644	7.37578	0.0245364	0.0975162
Bifidobacterium breve	25	9	6.49177	12.5164	1.5044	4.48294	0.00224959	0.0194778
Peptostreptococcus anaerobius	8	0	0.0247937	0.0412565	0	0	0.00386686	0.0277394
Erysipelotrichaceae bacterium 3 1 53	27	15	0.105077	0.333572	0.0584413	0.113888	0.0388178	0.119124
Erysipelotrichaceae bacterium 6 1 45	51	28	0.0362412	0.104578	0.0159521	0.0344303	0.00096272	0.0097249
Lactobacillus gasseri	14	3	1.24861	3.85588	0.0304267	0.0460299	0.00503122	0.0329661
Subdoligranulum sp 4 3 54A2FAA	37	15	0.853316	0.835688	0.609445	0.551645	0.000559772	0.00668745
Lachnospiraceae bacterium 5 1 57FAA	41	27	0.0909168	0.345852	0.0190385	0.022601	0.0382174	0.118785
Clostridium symbiosum	120	99	0.170581	0.580401	0.133477	0.43675	0.00763402	0.046269
Anaerococcus vaginalis	9	1	0.00963111	0.0136361	0.00101	0	0.0089058	0.0514067
Prevotella bivia	26	15	0.0738023	0.138321	0.0157493	0.0170441	0.0466221	0.134558
Enterococcus avium	14	5	0.0850393	0.133576	0.007664	0.00753818	0.0253144	0.0989856
Lactobacillus amylovorus	17	2	3.56139	6.84156	0.008655	0.010345	0.000301047	0.00456153
Aggregatibacter aphrophilus	0	7	0	0	0.00532	0.00623297	0.0083904	0.049613
Synergistes sp 3 1 syn1	8	0	0.373284	0.488429	0	0	0.00386686	0.0277394
candidate division TM7 single cell isolate TM7c	25	39	0.0116944	0.0146641	0.0171528	0.021309	0.0464433	0.134558
Peptoniphilus lacrimalis	10	2	0.034592	0.0765025	0.00343	0.0022486	0.0162477	0.0755357
Citrobacter unclassified	26	43	0.0227888	0.0264858	0.0462421	0.1516	0.0258231	0.0993721
Streptococcus anginosus	64	33	0.0908241	0.335394	0.132718	0.679773	4.70572e-05	0.00162976
Coprobacillus sp 29 1	16	6	1.37254	1.90876	0.810203	0.718654	0.0241989	0.0975162
Acidaminococcus fermentans	26	11	0.471408	0.810008	0.0454427	0.0784022	0.00465496	0.031348
Pseudoflavonifractor capillosus	28	11	0.0145854	0.0292385	0.0165236	0.0140748	0.00389026	0.0277394
Veillonella unclassified	126	154	0.373462	0.950937	0.289553	0.870166	0.000793507	0.00874428
Clostridiales bacterium 1 7 47FAA	114	91	0.0596375	0.184718	0.0407057	0.0635341	0.00407393	0.028219
Roseburia intestinalis	88	125	0.756671	1.26485	2.06966	3.37492	3.16318e-07	7.66866e-05
Enterococcus faecalis	19	9	0.325666	0.907975	0.0723933	0.124702	0.0378528	0.118785
Blautia producta	39	24	0.0147564	0.0209212	0.01197	0.0119839	0.0299167	0.105917
Coprobacillus sp D6	10	3	0.819208	0.615844	0.48908	0.252452	0.0426773	0.126177
Lachnospiraceae bacterium 7 1 58FAA	120	104	0.0728832	0.23899	0.0529649	0.241298	0.00383803	0.0277394
Vicia cryptic virus	4	13	0.0801525	0.0275006	0.0585692	0.0297597	0.0315863	0.109395
Lachnospiraceae bacterium 5 1 63FAA	126	156	0.144445	0.314932	0.205996	0.561706	0.000469426	0.00668745
Clostridium leptum	75	56	0.111189	0.327923	0.164362	0.695649	0.032646	0.111472
Erysipelotrichaceae bacterium 21 3	42	18	0.065931	0.326502	0.00567556	0.0055406	0.000579274	0.00668745
Prevotella stercorea	28	43	2.9741	6.92125	11.6524	15.7998	0.0299813	0.105917
Peptostreptococcaceae noname unclassified	78	119	0.130928	0.455519	0.303524	0.936998	2.09182e-06	0.000166651
Parabacteroides unclassified	122	113	2.99504	3.8486	1.87092	2.58376	0.015634	0.0755357
Anaerotruncus colihominis	95	78	0.103275	0.161941	0.0567772	0.0940512	0.00678991	0.0422081
Porphyromonas bennonis	11	3	0.0194855	0.0249754	0.01496	0.0085742	0.0270361	0.102414
Coriobacteriaceae bacterium phI	17	7	0.0770976	0.116431	0.0463029	0.0504826	0.0294115	0.105917
Clostridium ramosum	79	51	0.0997029	0.246201	0.0519822	0.112395	0.00053588	0.00668745
Cryptobacterium curtum	4	0	0.012875	0.0136182	0	0	0.042424	0.126177
Erysipelotrichaceae bacterium 2 2 44A	66	30	0.0282089	0.0850362	0.00754633	0.00938362	1.97756e-06	0.000166651
Eubacterium rectale	107	116	2.92684	4.63683	4.81476	6.82661	0.0345256	0.114661
Streptococcus gordonii	38	21	0.0170968	0.0285145	0.02025	0.0273459	0.0166234	0.0755357
Gordonibacter pamelaeae	49	27	0.0307967	0.0331222	0.0200307	0.0262321	0.00150473	0.0135112
Eggerthella unclassified	132	115	0.0931623	0.222619	0.0733135	0.193866	0.00677182	0.0422081
Clostridium hathewayi	135	110	0.274017	0.955382	0.115336	0.510185	2.74961e-06	0.000166651
Lachnospiraceae bacterium 3 1 57FAA CT1	67	40	0.181022	0.473	0.034565	0.077481	0.000263326	0.00455829
Clostridiaceae bacterium JC118	58	39	0.0459871	0.0781079	0.0488587	0.0889788	0.0100849	0.0543318
Streptococcus mutans	17	6	0.0165459	0.015106	0.119377	0.211743	0.017645	0.0763888
Lactobacillus oris	7	1	0.427144	1.04502	0.0191	0	0.0301454	0.105917
Haemophilus parainfluenzae	96	136	0.47264	1.17392	0.661294	1.55139	3.63518e-06	0.000176259
Clostridium asparagiforme	108	90	0.086718	0.156704	0.078675	0.157562	0.00931347	0.0525097
Anaerostipes unclassified	38	19	0.232241	0.471417	0.149352	0.280054	0.00316111	0.0264264
Coprobacillus unclassified	104	76	0.304017	0.739395	0.145795	0.276842	0.000571975	0.00668745
Anaerostipes hadrus	93	119	0.0469334	0.0941823	0.0643731	0.143066	0.00105703	0.0102505
Lactobacillus mucosae	37	13	0.637374	1.05023	0.251109	0.536631	0.000102407	0.00248272
Eggerthella lenta	72	41	0.0758643	0.255938	0.0144712	0.0231162	8.63985e-05	0.0023278
Clostridium citroniae	129	101	0.0488074	0.08443	0.038193	0.0612553	0.000124233	0.00273805
Lactobacillus delbrueckii	10	2	0.322486	0.602292	0.132225	0.182681	0.016864	0.0755357
Roseburia inulinivorans	123	138	1.78287	3.03613	2.52866	3.42868	0.00125775	0.0117278
Neisseria flavescens	12	3	0.0396892	0.0480555	0.0321433	0.0239975	0.0160692	0.0755357
Alistipes sp AP11	23	10	0.620442	0.7492	0.386088	0.211688	0.0131418	0.0677882
Anaerofustis stercorihominis	12	4	0.0227083	0.0447374	0.0087275	0.0116618	0.035767	0.114932
Erysipelotrichaceae bacterium 5 2 54FAA	15	5	0.0272587	0.0351638	0.014382	0.0169024	0.0179656	0.0764121
Lactobacillus johnsonii	8	1	2.35197	5.10941	0.00369	0	0.0159552	0.0755357
Actinobacillus unclassified	20	35	0.016948	0.0161945	0.040266	0.0862451	0.0352169	0.114932
Megasphaera unclassified	78	55	3.66099	6.53492	2.36936	6.73209	0.000923408	0.0097249
Lactobacillus rhamnosus	5	0	0.032048	0.028488	0	0	0.0230361	0.0946571
Neisseria subflava	4	0	0.0074925	0.0049028	0	0	0.042424	0.126177
Olsenella unclassified	36	12	0.186215	0.88266	0.0055625	0.00517335	8.64156e-05	0.0023278
Prevotella disiens	20	10	0.040889	0.0837269	0.019082	0.0169871	0.0492276	0.138774
Acidaminococcus unclassified	19	7	3.1485	3.20454	1.49921	2.97754	0.0109733	0.0578329
Parabacteroides johnsonii	76	60	0.286836	0.5571	0.236096	0.622693	0.0140462	0.0709435
Clostridium bolteae	152	141	1.21802	5.14957	0.201251	0.347278	0.000204808	0.00381945
Citrobacter freundii	22	39	0.0332332	0.0465684	0.0676728	0.157573	0.0171364	0.0755357
Eubacterium limosum	39	12	0.0607397	0.140552	0.0338225	0.049824	2.89801e-05	0.00117097
Clostridium scindens	21	11	0.0223505	0.0710762	0.00241545	0.00196408	0.0474829	0.13543
Enterococcus gallinarum	7	1	0.231593	0.558461	0.00536	0	0.0289043	0.105917
Finegoldia magna	12	4	0.0261658	0.0287141	0.01554	0.0125053	0.0360294	0.114932

## Sheet: S3
Table S3. Detailed descriptive information for 20 bacterial species with sufficiently supporting NGS reads in a sufficient number of samples.
Speceis	Strain (accession)	No. T2D samples	No. HC samples	Assembly size (bp)	Mean percent of validly covered region	Standard deviation of percent of validly covered region	Mean site depth on validly covered region	Standard deviation of depth coverage
Bacteroides dorei	GCA_000273035.1	56	44	6079576	0.731502	0.0184328	48.2764	42.6244
Bacteroides caccae	GCA_000169015.1	45	21	4564814	0.887783	0.0138998	19.4144	15.5098
Bacteroides ovatus	GCA_000273195.1	47	34	7900580	0.587507	0.0630402	27.1655	22.9826
Bacteroides sp	GCA_000162155.1	31	25	6003748	0.561047	0.0654679	18.7816	9.14475
Roseburia inulinivorans	GCA_000174195.1	28	44	4048462	0.752684	0.0362029	26.8806	20.4866
Bacteroides stercoris	GCA_000154525.1	74	65	4009829	0.769971	0.0264209	53.4481	49.6963
Bacteroides coprocola	GCA_000154845.1	20	34	4300117	0.708472	0.0456533	43.9044	37.729
Bacteroides fragilis	GCA_000009925.1	42	26	5310990	0.800196	0.104627	35.5762	26.9632
Eubacterium eligens	GCA_000146185.1	49	58	2831389	0.760456	0.0341783	34.2314	40.3118
Alistipes putredinis	GCA_000154465.1	64	55	2550678	0.838659	0.0325087	27.9587	22.248
Bacteroides uniformis	GCA_000403175.1	111	106	4835507	0.746965	0.0295673	43.1577	31.8462
Ruminococcus bromii	GCA_000209875.1	46	30	2249085	0.817735	0.0203686	34.3977	30.1028
Bacteroides plebeius	GCA_000187895.1	36	52	4421924	0.642594	0.0406402	71.5072	64.2914
Eubacterium rectale	GCA_000209935.1	26	53	3344951	0.761028	0.0233715	34.8055	29.9669
Bacteroides thetaiotaomicron	GCA_000403155.2	45	31	6232883	0.799866	0.0278159	29.086	31.1409
Bacteroides xylanisolvens	GCA_000273315.1	27	23	6067695	0.593331	0.0647232	20.252	10.2688
Prevotella copri	GCA_000157935.1	38	47	3512473	0.71089	0.0918558	235.083	205.986
Bacteroides vulgatus	GCA_000273295.1	114	122	4916502	0.774296	0.0322041	57.7174	52.5074
Bacteroides eggerthii	GCA_000155815.1	20	24	4197635	0.784339	0.0402897	37.0594	25.1552
Faecalibacterium cf.	GCA_000166035.1	95	118	2928734	0.776225	0.146094	28.7747	21.4843

## Sheet: S4
Table S4. Summary of the 1,300 genes found to have significantly different SNP densities between the T2D and HC groups. The top 65 genes with most differentiated SNP distributions between the groups are highlighted in light green.
Species	Assembly accession ID	Gene ID	Name	Valid T2D samples	Valid HC samples	Mean percent of validly covered region (T2D)	Mean SNP per kb (T2D)	SD of SNP per kb (T2D)	Mean SNP per kb (HC)	SD of SNP per kb (HC)	p value (test for SNP density)	q value (test for SNP density)	Number of all SNP sites	Number of biased SNP sites	Biased SNP ratio	p value (enrichment analysis of biased SNP sites)	q value (enrichment analysis of biased SNP sites)	GO list	GO	GO (biological process)	GO (molecular function)	GO (cellular component)
Bacteroides coprocola	GCF_000154845.1	EDU99824.1	glycosyl hydrolase, family 88	20	33	0.983677	5.7381	12.1185	22.3138	18.6187	0.00891235	0.0112445	138	82	0.594203	3.58577e-59	4.66151e-56	GO:0005618; GO:0016798; GO:0030599; GO:0042545; GO:0045330; GO:0045490	cell wall [GO:0005618]; aspartyl esterase activity [GO:0045330]; hydrolase activity, acting on glycosyl bonds [GO:0016798]; pectinesterase activity [GO:0030599]; cell wall modification [GO:0042545]; pectin catabolic process [GO:0045490]	cell wall modification [GO:0042545]; pectin catabolic process [GO:0045490]	aspartyl esterase activity [GO:0045330]; hydrolase activity, acting on glycosyl bonds [GO:0016798]; pectinesterase activity [GO:0030599]	cell wall [GO:0005618]
Bacteroides coprocola	GCF_000154845.1	EDV02303.1	response regulator receiver domain protein	19	30	0.908935	3.4982	4.83638	11.2782	9.87024	0.0446352	0.0133717	154	74	0.480519	1.10008e-44	7.15052e-42	GO:0000155; GO:0003700; GO:0005622; GO:0006351; GO:0016021; GO:0043565	integral component of membrane [GO:0016021]; intracellular [GO:0005622]; phosphorelay sensor kinase activity [GO:0000155]; sequence-specific DNA binding [GO:0043565]; transcription factor activity, sequence-specific DNA binding [GO:0003700]; transcription, DNA-templated [GO:0006351]	transcription, DNA-templated [GO:0006351]	phosphorelay sensor kinase activity [GO:0000155]; sequence-specific DNA binding [GO:0043565]; transcription factor activity, sequence-specific DNA binding [GO:0003700]	integral component of membrane [GO:0016021]; intracellular [GO:0005622]
Bacteroides coprocola	GCF_000154845.1	EDV01869.1	1-deoxy-D-xylulose-5-phosphate synthase	20	34	0.99077	8.04507	12.2761	21.0431	14.7255	0.0109027	0.0127288	123	57	0.463415	1.08352e-33	4.69525e-31	GO:0000287; GO:0008661; GO:0009228; GO:0016114; GO:0030976; GO:0052865	1-deoxy-D-xylulose-5-phosphate synthase activity [GO:0008661]; magnesium ion binding [GO:0000287]; thiamine pyrophosphate binding [GO:0030976]; 1-deoxy-D-xylulose 5-phosphate biosynthetic process [GO:0052865]; terpenoid biosynthetic process [GO:0016114]; thiamine biosynthetic process [GO:0009228]	1-deoxy-D-xylulose 5-phosphate biosynthetic process [GO:0052865]; terpenoid biosynthetic process [GO:0016114]; thiamine biosynthetic process [GO:0009228]	1-deoxy-D-xylulose-5-phosphate synthase activity [GO:0008661]; magnesium ion binding [GO:0000287]; thiamine pyrophosphate binding [GO:0030976]
Bacteroides coprocola	GCF_000154845.1	EDV01868.1	GSCFA family protein	20	33	0.98424	12.0867	22.7564	37.871	30.3218	0.00335392	0.0171677	101	51	0.50495	1.27921e-32	4.15742e-30
Bacteroides coprocola	GCF_000154845.1	EDV02656.1	transcription termination/antitermination factor NusG	20	34	0.987654	9.44739	10.8892	20.9034	13.1987	0.00185945	0.0112852	48	19	0.395833	1.00669e-10	2.61741e-08	GO:0006355	regulation of transcription, DNA-templated [GO:0006355]	regulation of transcription, DNA-templated [GO:0006355]
Bacteroides coprocola	GCF_000154845.1	EDV02301.1	glycosyl hydrolase, family 31	18	30	0.881383	3.529	4.1613	7.91302	6.56061	0.000610712	0.0333454	39	17	0.435897	1.56201e-10	3.38436e-08	GO:0004553; GO:0005975	hydrolase activity, hydrolyzing O-glycosyl compounds [GO:0004553]; carbohydrate metabolic process [GO:0005975]	carbohydrate metabolic process [GO:0005975]	hydrolase activity, hydrolyzing O-glycosyl compounds [GO:0004553]
Bacteroides coprocola	GCF_000154845.1	EDV02089.1	succinate dehydrogenase or fumarate reductase, flavoprotein subunit	20	34	0.997385	14.7944	10.4241	27.1436	15.9833	0.0100139	0.0182126	209	42	0.200957	1.98333e-10	3.68332e-08	GO:0000104	succinate dehydrogenase activity [GO:0000104]		succinate dehydrogenase activity [GO:0000104]
Bacteroides coprocola	GCF_000154845.1	EDV02677.1	TonB-linked outer membrane protein, SusC/RagA family	20	34	0.986202	9.20266	7.87188	18.8858	12.4796	0.00163678	0.0127288	342	56	0.163743	8.89874e-10	1.44605e-07	GO:0004872; GO:0006810; GO:0016020	membrane [GO:0016020]; receptor activity [GO:0004872]; transport [GO:0006810]	transport [GO:0006810]	receptor activity [GO:0004872]	membrane [GO:0016020]
Bacteroides coprocola	GCF_000154845.1	EDV01122.1	antioxidant, AhpC/TSA family	20	33	0.985084	2.7847	5.22618	10.2929	8.43019	0.000625674	0.0112445	63	18	0.285714	1.17648e-07	1.69936e-05	GO:0004601; GO:0005623; GO:0045454; GO:0051920	cell [GO:0005623]; peroxidase activity [GO:0004601]; peroxiredoxin activity [GO:0051920]; cell redox homeostasis [GO:0045454]	cell redox homeostasis [GO:0045454]	peroxidase activity [GO:0004601]; peroxiredoxin activity [GO:0051920]	cell [GO:0005623]
Bacteroides coprocola	GCF_000154845.1	EDV00064.1	acyltransferase	20	34	0.991933	5.24691	5.24284	10.0373	6.79041	0.0525273	0.0272295	45	15	0.333333	1.39092e-07	1.80819e-05	GO:0016021; GO:0016747	integral component of membrane [GO:0016021]; transferase activity, transferring acyl groups other than amino-acyl groups [GO:0016747]		transferase activity, transferring acyl groups other than amino-acyl groups [GO:0016747]	integral component of membrane [GO:0016021]
Bacteroides coprocola	GCF_000154845.1	EDV00295.1	hypothetical protein	20	34	0.973716	5.37682	11.139	23.2308	23.9253	0.000519653	0.0127288	63	17	0.269841	6.45233e-07	7.62548e-05	GO:0016021	integral component of membrane [GO:0016021]			integral component of membrane [GO:0016021]
Bacteroides coprocola	GCF_000154845.1	EDU98653.1	kinase, PfkB family	20	33	0.985032	5.35117	8.12066	13.8698	8.31753	0.029901	0.0112852	39	13	0.333333	9.46547e-07	9.89455e-05	GO:0016301	kinase activity [GO:0016301]		kinase activity [GO:0016301]
Bacteroides coprocola	GCF_000154845.1	EDU99934.1	putative alpha-1,2-mannosidase	19	30	0.910576	2.28438	2.34452	5.19676	3.47933	0.00446238	0.0112445	58	16	0.275862	9.89455e-07	9.89455e-05	GO:0003824; GO:0005975; GO:0030246	carbohydrate binding [GO:0030246]; catalytic activity [GO:0003824]; carbohydrate metabolic process [GO:0005975]	carbohydrate metabolic process [GO:0005975]	carbohydrate binding [GO:0030246]; catalytic activity [GO:0003824]
Bacteroides coprocola	GCF_000154845.1	EDU99070.1	TonB-linked outer membrane protein, SusC/RagA family	20	33	0.979613	2.85367	2.02069	5.48812	2.93515	0.0023157	0.0112445	73	18	0.246575	1.29931e-06	0.00012065	GO:0004872; GO:0006810; GO:0009279	cell outer membrane [GO:0009279]; receptor activity [GO:0004872]; transport [GO:0006810]	transport [GO:0006810]	receptor activity [GO:0004872]	cell outer membrane [GO:0009279]
Bacteroides coprocola	GCF_000154845.1	EDU99933.1	hypothetical protein	19	30	0.913129	2.84553	9.58723	15.5428	18.7854	0.00951321	0.0137455	5	5	1	1.42319e-06	0.000123343
Bacteroides coprocola	GCF_000154845.1	EDV00744.1	hemolysin	20	34	0.985998	6.54802	3.61681	10.2512	6.16064	0.00476086	0.020092	60	16	0.266667	1.6258e-06	0.000132096
Bacteroides coprocola	GCF_000154845.1	EDU99487.1	TonB-dependent receptor	19	32	0.932071	13.3662	6.86648	18.448	7.20627	0.0329938	0.0173785	153	27	0.176471	4.38057e-06	0.000334985	GO:0004872; GO:0006810; GO:0016020	membrane [GO:0016020]; receptor activity [GO:0004872]; transport [GO:0006810]	transport [GO:0006810]	receptor activity [GO:0004872]	membrane [GO:0016020]
Bacteroides coprocola	GCF_000154845.1	EDV00300.1	IgA Peptidase M64	20	33	0.983951	5.85271	6.40403	11.8787	8.04419	0.00806084	0.0155491	66	16	0.242424	6.29904e-06	0.00045493
Bacteroides coprocola	GCF_000154845.1	EDV01671.1	efflux transporter, outer membrane factor lipoprotein, NodT family	20	34	0.993388	6.40741	6.4119	10.6475	6.56036	0.0101061	0.0257441	74	17	0.22973	7.14294e-06	0.000488728	GO:0005215; GO:0005886; GO:0008289; GO:0016021	integral component of membrane [GO:0016021]; plasma membrane [GO:0005886]; lipid binding [GO:0008289]; transporter activity [GO:0005215]		lipid binding [GO:0008289]; transporter activity [GO:0005215]	integral component of membrane [GO:0016021]; plasma membrane [GO:0005886]
Bacteroides coprocola	GCF_000154845.1	EDV00244.1	hypothetical protein	20	32	0.966968	1.97166	1.94451	4.00493	2.99622	0.0035527	0.01602	46	13	0.282609	7.57171e-06	0.000492161	GO:0016021	integral component of membrane [GO:0016021]			integral component of membrane [GO:0016021]
Bacteroides coprocola	GCF_000154845.1	EDV02438.1	hypothetical protein	20	34	0.964371	9.12902	7.56402	16.4043	7.85705	0.0716418	0.0127288	109	21	0.192661	1.22402e-05	0.000757724	GO:0016787	hydrolase activity [GO:0016787]		hydrolase activity [GO:0016787]
Bacteroides coprocola	GCF_000154845.1	EDU98638.1	tetratricopeptide repeat protein	20	33	0.982892	2.37389	4.5478	8.43661	7.55946	0.0116168	0.0127288	55	14	0.254545	1.29226e-05	0.000763605
Bacteroides coprocola	GCF_000154845.1	EDV00252.1	drug resistance transporter, Bcr/CflA subfamily	20	34	0.991492	4.01891	4.27207	10.232	7.19474	0.0211977	0.0116834	63	15	0.238095	1.5376e-05	0.000863131	GO:0005215; GO:0016021; GO:0055085	integral component of membrane [GO:0016021]; transporter activity [GO:0005215]; transmembrane transport [GO:0055085]	transmembrane transport [GO:0055085]	transporter activity [GO:0005215]	integral component of membrane [GO:0016021]
Bacteroides coprocola	GCF_000154845.1	EDV00710.1	hypothetical protein	12	25	0.742997	4.30108	8.77953	11.8069	9.4079	0.0776551	0.0200536	10	6	0.6	1.59347e-05	0.000863131	GO:0008152; GO:0008484	sulfuric ester hydrolase activity [GO:0008484]; metabolic process [GO:0008152]	metabolic process [GO:0008152]	sulfuric ester hydrolase activity [GO:0008484]
Bacteroides coprocola	GCF_000154845.1	EDU99825.1	PTS system Galactitol-specific IIC component	20	34	0.996286	4.14863	6.14283	12.7524	10.7158	0.000794671	0.0134986	122	22	0.180328	2.285e-05	0.0011882	GO:0009401; GO:0015577; GO:0016021	integral component of membrane [GO:0016021]; galactitol transmembrane transporter activity [GO:0015577]; phosphoenolpyruvate-dependent sugar phosphotransferase system [GO:0009401]	phosphoenolpyruvate-dependent sugar phosphotransferase system [GO:0009401]	galactitol transmembrane transporter activity [GO:0015577]	integral component of membrane [GO:0016021]
Bacteroides coprocola	GCF_000154845.1	EDV02657.1	hypothetical protein	20	34	0.98774	3.24074	6.05403	11.0294	10.044	0.0015734	0.0156027	7	5	0.714286	2.66136e-05	0.00133068
Bacteroides coprocola	GCF_000154845.1	EDV00449.1	hypothetical protein	20	34	0.990607	3.53075	5.10076	10.5186	8.09903	0.00603848	0.014639	74	16	0.216216	2.95144e-05	0.00142106
Bacteroides coprocola	GCF_000154845.1	EDV00799.1	hypothetical protein	20	33	0.983396	4.97685	3.17649	6.80828	3.28664	0.0073775	0.0225879	39	11	0.282051	3.85928e-05	0.00179181	GO:0016021	integral component of membrane [GO:0016021]			integral component of membrane [GO:0016021]
Bacteroides coprocola	GCF_000154845.1	EDV02316.1	hypothetical protein	16	30	0.851852	1.33333	1.96419	6.40523	5.47898	0.0399362	0.0112445	40	11	0.275	4.99792e-05	0.00224045	GO:0016021	integral component of membrane [GO:0016021]			integral component of membrane [GO:0016021]
Bacteroides coprocola	GCF_000154845.1	EDV00473.1	transcriptional regulator, LuxR family	20	33	0.98794	1.69753	2.66846	7.57988	6.7848	0.0479104	0.0112445	28	9	0.321429	6.2952e-05	0.00272792	GO:0003677; GO:0006351; GO:0006355	DNA binding [GO:0003677]; regulation of transcription, DNA-templated [GO:0006355]; transcription, DNA-templated [GO:0006351]	regulation of transcription, DNA-templated [GO:0006355]; transcription, DNA-templated [GO:0006351]	DNA binding [GO:0003677]
Bacteroides coprocola	GCF_000154845.1	EDU99695.1	thymidylate synthase	20	34	0.997733	8.84848	6.28786	19.8801	12.1113	0.0084705	0.0112445	99	18	0.181818	0.000109393	0.00458747	GO:0004799; GO:0005737; GO:0006231; GO:0006235	cytoplasm [GO:0005737]; thymidylate synthase activity [GO:0004799]; dTMP biosynthetic process [GO:0006231]; dTTP biosynthetic process [GO:0006235]	dTMP biosynthetic process [GO:0006231]; dTTP biosynthetic process [GO:0006235]	thymidylate synthase activity [GO:0004799]	cytoplasm [GO:0005737]
Bacteroides coprocola	GCF_000154845.1	EDV02867.1	hypothetical protein	20	33	0.986612	4.50696	3.98758	8.28262	4.94832	0.0137419	0.0156008	165	25	0.151515	0.000132291	0.0053743	GO:0016021	integral component of membrane [GO:0016021]			integral component of membrane [GO:0016021]
Bacteroides coprocola	GCF_000154845.1	EDV01576.1	CAAX amino terminal protease family protein	20	34	0.999047	7.78186	7.6264	17.1585	12.6606	0.00358656	0.0139174	93	17	0.182796	0.000156788	0.0061765	GO:0008233; GO:0016021	integral component of membrane [GO:0016021]; peptidase activity [GO:0008233]		peptidase activity [GO:0008233]	integral component of membrane [GO:0016021]
Bacteroides coprocola	GCF_000154845.1	EDV00612.1	export membrane protein SecD	20	34	0.993356	3.08834	2.33685	5.96247	4.41465	0.00872789	0.0187302	122	20	0.163934	0.000205201	0.00784591	GO:0005622; GO:0005886; GO:0006886; GO:0015450; GO:0016021	integral component of membrane [GO:0016021]; intracellular [GO:0005622]; plasma membrane [GO:0005886]; P-P-bond-hydrolysis-driven protein transmembrane transporter activity [GO:0015450]; intracellular protein transport [GO:0006886]	intracellular protein transport [GO:0006886]	P-P-bond-hydrolysis-driven protein transmembrane transporter activity [GO:0015450]	integral component of membrane [GO:0016021]; intracellular [GO:0005622]; plasma membrane [GO:0005886]
Bacteroides coprocola	GCF_000154845.1	EDU99466.1	MATE efflux family protein	20	34	0.99183	3.67041	2.84151	7.05829	3.91089	0.00218174	0.0116834	63	13	0.206349	0.000263551	0.00978905	GO:0015238; GO:0015297; GO:0016021	integral component of membrane [GO:0016021]; antiporter activity [GO:0015297]; drug transmembrane transporter activity [GO:0015238]		antiporter activity [GO:0015297]; drug transmembrane transporter activity [GO:0015238]	integral component of membrane [GO:0016021]
Bacteroides coprocola	GCF_000154845.1	EDU99723.1	intein C-terminal splicing region	20	34	0.990524	4.61361	5.89001	10.8134	6.86442	0.00227001	0.0127288	155	23	0.148387	0.000327069	0.0111892	GO:0004560; GO:0016021	integral component of membrane [GO:0016021]; alpha-L-fucosidase activity [GO:0004560]		alpha-L-fucosidase activity [GO:0004560]	integral component of membrane [GO:0016021]
Bacteroides coprocola	GCF_000154845.1	EDV00758.1	hypothetical protein	20	33	0.975384	2.84553	2.75704	6.51602	4.65332	0.00364205	0.0142448	21	7	0.333333	0.000324442	0.0111892
Bacteroides coprocola	GCF_000154845.1	EDV02436.1	putative flagellar protein FliS	20	33	0.914255	2.77734	3.34223	6.88616	4.73791	0.0205681	0.0112852	56	12	0.214286	0.000310863	0.0111892	GO:0003677; GO:0006351; GO:0006355; GO:0016021; GO:0031514	integral component of membrane [GO:0016021]; motile cilium [GO:0031514]; DNA binding [GO:0003677]; regulation of transcription, DNA-templated [GO:0006355]; transcription, DNA-templated [GO:0006351]	regulation of transcription, DNA-templated [GO:0006355]; transcription, DNA-templated [GO:0006351]	DNA binding [GO:0003677]	integral component of membrane [GO:0016021]; motile cilium [GO:0031514]
Bacteroides coprocola	GCF_000154845.1	EDV00618.1	transcriptional regulator, AraC family	19	32	0.955188	3.65602	4.12184	7.65332	5.09717	0.0289472	0.0159266	99	17	0.171717	0.000340714	0.0113571	GO:0003700; GO:0006351; GO:0016021; GO:0043565	integral component of membrane [GO:0016021]; sequence-specific DNA binding [GO:0043565]; transcription factor activity, sequence-specific DNA binding [GO:0003700]; transcription, DNA-templated [GO:0006351]	transcription, DNA-templated [GO:0006351]	sequence-specific DNA binding [GO:0043565]; transcription factor activity, sequence-specific DNA binding [GO:0003700]	integral component of membrane [GO:0016021]
Bacteroides coprocola	GCF_000154845.1	EDV02854.1	hypothetical protein	20	33	0.983103	2.46914	3.00316	5.87575	4.17148	0.0101943	0.0128977	28	8	0.285714	0.000400595	0.0130193
Bacteroides coprocola	GCF_000154845.1	EDV02220.1	SusD family protein	19	31	0.932291	1.4321	1.96537	3.90707	3.37358	0.0433219	0.0159173	43	10	0.232558	0.00048652	0.0154262
Bacteroides coprocola	GCF_000154845.1	EDV00756.1	hypothetical protein	20	34	0.988005	3.19298	4.27711	7.2894	4.91032	0.00062496	0.0127288	132	20	0.151515	0.000591021	0.0182935	GO:0003677; GO:0006355; GO:0016021	integral component of membrane [GO:0016021]; DNA binding [GO:0003677]; regulation of transcription, DNA-templated [GO:0006355]	regulation of transcription, DNA-templated [GO:0006355]	DNA binding [GO:0003677]	integral component of membrane [GO:0016021]
Bacteroides coprocola	GCF_000154845.1	EDV00913.1	OmpA family protein	20	34	0.991667	1.59722	3.145	7.0872	6.14615	0.0215241	0.0112445	30	8	0.266667	0.000667901	0.0201924
Bacteroides coprocola	GCF_000154845.1	EDV00230.1	RNA polymerase sigma-54 factor	20	33	0.985638	5.34177	3.66508	9.32665	4.73953	0.00808668	0.0135092	61	12	0.196721	0.000707778	0.0209116	GO:0003677; GO:0003700; GO:0003899; GO:0006352; GO:0016987	DNA binding [GO:0003677]; DNA-directed RNA polymerase activity [GO:0003899]; sigma factor activity [GO:0016987]; transcription factor activity, sequence-specific DNA binding [GO:0003700]; DNA-templated transcription, initiation [GO:0006352]	DNA-templated transcription, initiation [GO:0006352]	DNA binding [GO:0003677]; DNA-directed RNA polymerase activity [GO:0003899]; sigma factor activity [GO:0016987]; transcription factor activity, sequence-specific DNA binding [GO:0003700]
Bacteroides coprocola	GCF_000154845.1	EDV00810.1	transcriptional regulator, HxlR family	20	33	0.981481	8.55072	7.91018	13.7255	6.21086	0.0708896	0.0224015	12	5	0.416667	0.000752402	0.0217361
Bacteroides coprocola	GCF_000154845.1	EDV01579.1	riboflavin biosynthesis protein RibF	20	34	0.995745	7.76699	5.15773	11.8064	4.77631	0.007811	0.0159173	46	10	0.217391	0.000858666	0.0237503	GO:0003919; GO:0005524; GO:0006747; GO:0008531; GO:0009231; GO:0009398	ATP binding [GO:0005524]; FMN adenylyltransferase activity [GO:0003919]; riboflavin kinase activity [GO:0008531]; FAD biosynthetic process [GO:0006747]; FMN biosynthetic process [GO:0009398]; riboflavin biosynthetic process [GO:0009231]	FAD biosynthetic process [GO:0006747]; FMN biosynthetic process [GO:0009398]; riboflavin biosynthetic process [GO:0009231]	ATP binding [GO:0005524]; FMN adenylyltransferase activity [GO:0003919]; riboflavin kinase activity [GO:0008531]
Bacteroides coprocola	GCF_000154845.1	EDV02319.1	di-heme cytochrome C peroxidase	20	33	0.981481	2.49307	3.29188	6.27342	4.93856	0.0049888	0.0164405	31	8	0.258065	0.000847132	0.0237503	GO:0004601; GO:0009055; GO:0020037	electron carrier activity [GO:0009055]; heme binding [GO:0020037]; peroxidase activity [GO:0004601]		electron carrier activity [GO:0009055]; heme binding [GO:0020037]; peroxidase activity [GO:0004601]
Bacteroides coprocola	GCF_000154845.1	EDU99583.1	SusD family protein	20	33	0.981345	2.46002	2.85167	6.98294	4.88552	0.00940632	0.0112445	71	13	0.183099	0.000881351	0.0238699
Bacteroides coprocola	GCF_000154845.1	EDV00719.1	1,4-dihydroxy-2-naphthoate octaprenyltransferase	20	34	0.989192	5.89226	4.6258	10.9923	5.99953	0.00394864	0.0142448	39	9	0.230769	0.000980009	0.0260002	GO:0005887; GO:0009234; GO:0046428	integral component of plasma membrane [GO:0005887]; 1,4-dihydroxy-2-naphthoate octaprenyltransferase activity [GO:0046428]; menaquinone biosynthetic process [GO:0009234]	menaquinone biosynthetic process [GO:0009234]	1,4-dihydroxy-2-naphthoate octaprenyltransferase activity [GO:0046428]	integral component of plasma membrane [GO:0005887]
Bacteroides coprocola	GCF_000154845.1	EDU99688.1	aminoacyl-tRNA hydrolase	20	34	0.995863	5.05319	6.47285	11.5848	6.05127	0.00194751	0.0162298	25	7	0.28	0.00105513	0.0274334	GO:0004045; GO:0005737; GO:0006412	cytoplasm [GO:0005737]; aminoacyl-tRNA hydrolase activity [GO:0004045]; translation [GO:0006412]	translation [GO:0006412]	aminoacyl-tRNA hydrolase activity [GO:0004045]	cytoplasm [GO:0005737]
Bacteroides coprocola	GCF_000154845.1	EDV01124.1	TonB-linked outer membrane protein, SusC/RagA family	19	31	0.936468	2.4177	3.17502	6.59658	5.11787	0.0051624	0.0127288	139	20	0.143885	0.00114393	0.029159	GO:0004872; GO:0006810; GO:0016020	membrane [GO:0016020]; receptor activity [GO:0004872]; transport [GO:0006810]	transport [GO:0006810]	receptor activity [GO:0004872]	membrane [GO:0016020]
Bacteroides coprocola	GCF_000154845.1	EDU99821.1	fibronectin type III domain protein	20	34	0.996705	4.14398	3.75436	7.64794	4.73697	0.0146603	0.0224015	56	11	0.196429	0.00118043	0.0295107	GO:0003993; GO:0046872	acid phosphatase activity [GO:0003993]; metal ion binding [GO:0046872]		acid phosphatase activity [GO:0003993]; metal ion binding [GO:0046872]
Bacteroides coprocola	GCF_000154845.1	EDV01121.1	radical SAM protein, TIGR01212 family	20	34	0.990112	2.21193	5.19802	7.6828	6.61629	0.0181334	0.0112445	48	10	0.208333	0.00121726	0.0298573	GO:0003824; GO:0051536	catalytic activity [GO:0003824]; iron-sulfur cluster binding [GO:0051536]		catalytic activity [GO:0003824]; iron-sulfur cluster binding [GO:0051536]
Bacteroides coprocola	GCF_000154845.1	EDU99071.1	hypothetical protein	20	34	0.992091	1.28205	1.68458	3.72726	2.47695	0.00129075	0.0112445	33	8	0.242424	0.00132056	0.0317912
Bacteroides coprocola	GCF_000154845.1	EDV02085.1	ATPase/histidine kinase/DNA gyrase B/HSP90 domain protein	20	34	0.993617	12.3514	8.88513	17.0907	9.32028	0.0298803	0.046566	103	16	0.15534	0.00152881	0.0361356	GO:0003677; GO:0003918; GO:0005524; GO:0006265; GO:0016301	ATP binding [GO:0005524]; DNA binding [GO:0003677]; DNA topoisomerase type II (ATP-hydrolyzing) activity [GO:0003918]; kinase activity [GO:0016301]; DNA topological change [GO:0006265]	DNA topological change [GO:0006265]	ATP binding [GO:0005524]; DNA binding [GO:0003677]; DNA topoisomerase type II (ATP-hydrolyzing) activity [GO:0003918]; kinase activity [GO:0016301]
Bacteroides coprocola	GCF_000154845.1	EDU98666.1	transcription-repair coupling factor	20	34	0.995112	8.91251	5.8655	14.3943	6.74429	0.0104998	0.016652	227	28	0.123348	0.00162616	0.0377501	GO:0000716; GO:0003684; GO:0004386; GO:0005524; GO:0005737; GO:0006355	cytoplasm [GO:0005737]; ATP binding [GO:0005524]; damaged DNA binding [GO:0003684]; helicase activity [GO:0004386]; regulation of transcription, DNA-templated [GO:0006355]; transcription-coupled nucleotide-excision repair, DNA damage recognition [GO:0000716]	regulation of transcription, DNA-templated [GO:0006355]; transcription-coupled nucleotide-excision repair, DNA damage recognition [GO:0000716]	ATP binding [GO:0005524]; damaged DNA binding [GO:0003684]; helicase activity [GO:0004386]	cytoplasm [GO:0005737]
Bacteroides coprocola	GCF_000154845.1	EDU98636.1	hypothetical protein	20	33	0.98037	0.444444	0.888889	4.18301	5.35851	0.0153688	0.0174961	14	5	0.357143	0.0016961	0.0381105	GO:0003677	DNA binding [GO:0003677]		DNA binding [GO:0003677]
Bacteroides coprocola	GCF_000154845.1	EDV02309.1	putative mannose-1-phosphate guanylyltransferase/mannose-6-phosphate isomerase	20	33	0.986942	1.23274	2.64394	4.5829	4.25916	0.00650451	0.0137455	27	7	0.259259	0.00172963	0.0381105	GO:0009058; GO:0016779; GO:0016853	isomerase activity [GO:0016853]; nucleotidyltransferase activity [GO:0016779]; biosynthetic process [GO:0009058]	biosynthetic process [GO:0009058]	isomerase activity [GO:0016853]; nucleotidyltransferase activity [GO:0016779]
Bacteroides coprocola	GCF_000154845.1	EDV02481.1	lipid kinase, YegS/Rv2252/BmrU family	20	34	0.989738	2.30439	3.91285	6.10819	4.29767	0.00534615	0.0112445	27	7	0.259259	0.00172963	0.0381105	GO:0016021; GO:0016301	integral component of membrane [GO:0016021]; kinase activity [GO:0016301]		kinase activity [GO:0016301]	integral component of membrane [GO:0016021]
Bacteroides coprocola	GCF_000154845.1	EDU98977.1	transporter, major facilitator family protein	20	34	0.983422	3.66505	3.33953	7.8073	3.88587	0.00238535	0.0112445	35	8	0.228571	0.00198323	0.0409238	GO:0016021; GO:0055085	integral component of membrane [GO:0016021]; transmembrane transport [GO:0055085]	transmembrane transport [GO:0055085]		integral component of membrane [GO:0016021]
Bacteroides coprocola	GCF_000154845.1	EDU99227.1	dihydropteroate synthase	20	34	0.995177	4.39815	4.13439	10.5361	9.18723	0.0160378	0.0231172	68	12	0.176471	0.00190667	0.0409238	GO:0004156; GO:0009396	dihydropteroate synthase activity [GO:0004156]; folic acid-containing compound biosynthetic process [GO:0009396]	folic acid-containing compound biosynthetic process [GO:0009396]	dihydropteroate synthase activity [GO:0004156]
Bacteroides coprocola	GCF_000154845.1	EDU99345.1	hypothetical protein	20	34	0.987765	6.15376	6.27302	13.6287	9.96832	0.0303218	0.0174961	35	8	0.228571	0.00198323	0.0409238
Bacteroides coprocola	GCF_000154845.1	EDU99530.1	bifunctional protein FolC	20	33	0.983439	3.58796	4.34623	7.8976	5.93469	0.00195193	0.0138145	51	10	0.196078	0.00197552	0.0409238	GO:0004326; GO:0005524	ATP binding [GO:0005524]; tetrahydrofolylpolyglutamate synthase activity [GO:0004326]		ATP binding [GO:0005524]; tetrahydrofolylpolyglutamate synthase activity [GO:0004326]
Bacteroides coprocola	GCF_000154845.1	EDV00742.1	putative dGTPase	20	33	0.975545	2.86856	2.40245	6.7777	5.2929	0.0527159	0.0139174	61	11	0.180328	0.00242791	0.0485582	GO:0000287; GO:0008832; GO:0046039	dGTPase activity [GO:0008832]; magnesium ion binding [GO:0000287]; GTP metabolic process [GO:0046039]	GTP metabolic process [GO:0046039]	dGTPase activity [GO:0008832]; magnesium ion binding [GO:0000287]
Bacteroides coprocola	GCF_000154845.1	EDV02607.1	putative membrane protein	20	33	0.981418	6.23583	5.02589	9.77057	6.11365	0.00939807	0.0301705	44	9	0.204545	0.00241369	0.0485582	GO:0016021	integral component of membrane [GO:0016021]			integral component of membrane [GO:0016021]
Bacteroides coprocola	GCF_000154845.1	EDU98663.1	SpoIID/LytB domain protein	20	34	0.990163	2.51142	2.71317	7.10142	5.56426	0.0205329	0.0112445	53	10	0.188679	0.00266481	0.0515855	GO:0030435	sporulation resulting in formation of a cellular spore [GO:0030435]	sporulation resulting in formation of a cellular spore [GO:0030435]
Bacteroides coprocola	GCF_000154845.1	EDU99069.1	hypothetical protein	20	33	0.981063	2.46583	2.2569	5.13788	3.12143	0.002101	0.0116509	53	10	0.188679	0.00266481	0.0515855
Bacteroides coprocola	GCF_000154845.1	EDV00621.1	hypothetical protein	19	32	0.949553	1.34354	2.01839	3.20941	2.24135	0.0308274	0.0112445	29	7	0.241379	0.00269832	0.0515855	GO:0003824; GO:0005975; GO:0030246	carbohydrate binding [GO:0030246]; catalytic activity [GO:0003824]; carbohydrate metabolic process [GO:0005975]	carbohydrate metabolic process [GO:0005975]	carbohydrate binding [GO:0030246]; catalytic activity [GO:0003824]
Bacteroides coprocola	GCF_000154845.1	EDU99567.1	excinuclease ABC, B subunit	20	33	0.985953	2.71605	2.84326	5.72279	4.03721	0.0746426	0.0156444	62	11	0.177419	0.00277382	0.0522604	GO:0003677; GO:0004386; GO:0005524; GO:0005737; GO:0006289; GO:0009381; GO:0009432	cytoplasm [GO:0005737]; ATP binding [GO:0005524]; DNA binding [GO:0003677]; excinuclease ABC activity [GO:0009381]; helicase activity [GO:0004386]; nucleotide-excision repair [GO:0006289]; SOS response [GO:0009432]	nucleotide-excision repair [GO:0006289]; SOS response [GO:0009432]	ATP binding [GO:0005524]; DNA binding [GO:0003677]; excinuclease ABC activity [GO:0009381]; helicase activity [GO:0004386]	cytoplasm [GO:0005737]
Bacteroides coprocola	GCF_000154845.1	EDU99529.1	hypothetical protein	20	34	0.98948	3.28638	4.01737	8.48033	5.77571	0.00549225	0.0112852	30	7	0.233333	0.00331627	0.0607205
Bacteroides coprocola	GCF_000154845.1	EDV00730.1	hypothetical protein	20	34	0.993752	6.40244	5.53932	9.98326	6.30077	0.0281232	0.0304307	16	5	0.3125	0.00330162	0.0607205
Bacteroides coprocola	GCF_000154845.1	EDU98671.1	nitroreductase family protein	20	33	0.988607	2	3.15725	7.84314	6.20377	0.000942804	0.0112445	23	6	0.26087	0.00356093	0.0642946	GO:0016491	oxidoreductase activity [GO:0016491]		oxidoreductase activity [GO:0016491]
Bacteroides coprocola	GCF_000154845.1	EDV02494.1	NADH-ubiquinone/plastoquinone oxidoreductase chain 6	20	34	0.993791	4.16667	5.95043	11.2889	9.3193	0.0264408	0.0159173	31	7	0.225806	0.00403644	0.0718818	GO:0008137; GO:0016021	integral component of membrane [GO:0016021]; NADH dehydrogenase (ubiquinone) activity [GO:0008137]		NADH dehydrogenase (ubiquinone) activity [GO:0008137]	integral component of membrane [GO:0016021]
Bacteroides coprocola	GCF_000154845.1	EDU99629.1	hypothetical protein	20	34	0.990498	4.73349	4.6352	8.9074	5.3851	0.0654763	0.0164367	48	9	0.1875	0.00447405	0.0776369	GO:0016021; GO:0016614; GO:0050660	integral component of membrane [GO:0016021]; flavin adenine dinucleotide binding [GO:0050660]; oxidoreductase activity, acting on CH-OH group of donors [GO:0016614]		flavin adenine dinucleotide binding [GO:0050660]; oxidoreductase activity, acting on CH-OH group of donors [GO:0016614]	integral component of membrane [GO:0016021]
Bacteroides coprocola	GCF_000154845.1	EDV00620.1	plant Basic Secretory Protein	19	33	0.957109	2.33702	3.479	5.933	5.12529	0.00856093	0.027078	24	6	0.25	0.00447905	0.0776369
Bacteroides coprocola	GCF_000154845.1	EDV02418.1	ATPase/histidine kinase/DNA gyrase B/HSP90 domain protein	20	33	0.983071	7.35632	3.08804	10.8857	4.20904	0.0112542	0.0112445	66	11	0.166667	0.00457426	0.078244	GO:0005524; GO:0016021; GO:0016301	integral component of membrane [GO:0016021]; ATP binding [GO:0005524]; kinase activity [GO:0016301]		ATP binding [GO:0005524]; kinase activity [GO:0016301]	integral component of membrane [GO:0016021]
Bacteroides coprocola	GCF_000154845.1	EDV02697.1	hypothetical protein	20	33	0.985957	7.5	10.8333	14.7059	13.5237	0.00127013	0.0368585	11	4	0.363636	0.00471272	0.0795654
Bacteroides coprocola	GCF_000154845.1	EDU99736.1	Vitamin B12 dependent methionine synthase, activation domain protein	20	34	0.994338	2.20751	3.12188	5.72397	3.80607	0.0013374	0.0119537	32	7	0.21875	0.00486901	0.0811003	GO:0005622; GO:0008705	intracellular [GO:0005622]; methionine synthase activity [GO:0008705]		methionine synthase activity [GO:0008705]	intracellular [GO:0005622]
Bacteroides coprocola	GCF_000154845.1	EDV02478.1	putative glycogen debranching enzyme, archaeal type	20	34	0.993352	2.67078	2.18269	5.66002	3.50368	0.0304982	0.0127288	76	12	0.157895	0.00492841	0.0811003	GO:0004134; GO:0004135; GO:0005980	4-alpha-glucanotransferase activity [GO:0004134]; amylo-alpha-1,6-glucosidase activity [GO:0004135]; glycogen catabolic process [GO:0005980]	glycogen catabolic process [GO:0005980]	4-alpha-glucanotransferase activity [GO:0004134]; amylo-alpha-1,6-glucosidase activity [GO:0004135]
Bacteroides coprocola	GCF_000154845.1	EDV01870.1	TrkA N-terminal domain protein	20	34	0.990485	4.54884	4.30257	7.91986	4.89651	0.00346492	0.0278573	49	9	0.183673	0.00515724	0.0827705	GO:0005886; GO:0015079	plasma membrane [GO:0005886]; potassium ion transmembrane transporter activity [GO:0015079]		potassium ion transmembrane transporter activity [GO:0015079]	plasma membrane [GO:0005886]
Bacteroides coprocola	GCF_000154845.1	EDV02040.1	hypothetical protein	20	34	0.993187	5.37037	5.59349	12.4575	8.31928	0.0829535	0.013546	49	9	0.183673	0.00515724	0.0827705	GO:0016021	integral component of membrane [GO:0016021]			integral component of membrane [GO:0016021]
Bacteroides coprocola	GCF_000154845.1	EDU99180.1	hypothetical protein	20	34	0.990544	2.98886	3.53123	7.29519	5.62372	0.0129929	0.0142448	50	9	0.18	0.00591848	0.0915956
Bacteroides coprocola	GCF_000154845.1	EDV00911.1	hypothetical protein	20	33	0.978547	1.43443	2.18045	4.13854	3.88961	0.0314754	0.0183952	18	5	0.277778	0.00578068	0.0915956
Bacteroides coprocola	GCF_000154845.1	EDV02245.1	phospholipase D domain protein	20	33	0.982592	3.41702	3.64295	6.46074	4.2125	0.0417065	0.020092	50	9	0.18	0.00591848	0.0915956	GO:0005886; GO:0008808; GO:0016021; GO:0016787; GO:0032049	integral component of membrane [GO:0016021]; plasma membrane [GO:0005886]; cardiolipin synthase activity [GO:0008808]; hydrolase activity [GO:0016787]; cardiolipin biosynthetic process [GO:0032049]	cardiolipin biosynthetic process [GO:0032049]	cardiolipin synthase activity [GO:0008808]; hydrolase activity [GO:0016787]	integral component of membrane [GO:0016021]; plasma membrane [GO:0005886]
Bacteroides coprocola	GCF_000154845.1	EDV01783.1	tetratricopeptide repeat protein	20	33	0.982661	2.93701	3.30643	7.431	6.54792	0.00187742	0.0139174	78	12	0.153846	0.00609223	0.0931753
Bacteroides coprocola	GCF_000154845.1	EDV01781.1	SPFH/Band 7/PHB domain protein	20	33	0.987747	4.84032	5.76147	9.68651	7.14621	0.0772761	0.0160345	42	8	0.190476	0.00652339	0.0974759	GO:0005886; GO:0016021	integral component of membrane [GO:0016021]; plasma membrane [GO:0005886]			integral component of membrane [GO:0016021]; plasma membrane [GO:0005886]
Bacteroides coprocola	GCF_000154845.1	EDV02039.1	uroporphyrinogen-III synthase	20	34	1	2.54351	3.27637	6.96905	9.94802	0.0573122	0.0482414	69	11	0.15942	0.00645222	0.0974759	GO:0004852; GO:0033014	uroporphyrinogen-III synthase activity [GO:0004852]; tetrapyrrole biosynthetic process [GO:0033014]	tetrapyrrole biosynthetic process [GO:0033014]	uroporphyrinogen-III synthase activity [GO:0004852]
Bacteroides coprocola	GCF_000154845.1	EDU99103.1	aminotransferase, class I/II	20	34	0.998187	3.12236	4.51378	8.45244	7.0306	0.000403508	0.0127288	90	13	0.144444	0.0075541	0.110341	GO:0008483; GO:0009058; GO:0030170	pyridoxal phosphate binding [GO:0030170]; transaminase activity [GO:0008483]; biosynthetic process [GO:0009058]	biosynthetic process [GO:0009058]	pyridoxal phosphate binding [GO:0030170]; transaminase activity [GO:0008483]
Bacteroides coprocola	GCF_000154845.1	EDV02238.1	glycosyl hydrolase family 3 N-terminal domain protein	20	33	0.979091	4.502	3.99691	6.66656	3.6217	0.00664355	0.0339044	100	14	0.14	0.00751326	0.110341	GO:0004553; GO:0005975	hydrolase activity, hydrolyzing O-glycosyl compounds [GO:0004553]; carbohydrate metabolic process [GO:0005975]	carbohydrate metabolic process [GO:0005975]	hydrolase activity, hydrolyzing O-glycosyl compounds [GO:0004553]
Bacteroides coprocola	GCF_000154845.1	EDV02136.1	LysM domain protein	20	34	0.98932	3.99101	3.36283	7.5872	3.97531	0.00765319	0.0133717	91	13	0.142857	0.00827969	0.119596
Bacteroides coprocola	GCF_000154845.1	EDV00475.1	cysteine synthase A	20	33	0.984138	4.90506	3.74844	7.84934	4.87677	0.00260928	0.0255202	53	9	0.169811	0.00872716	0.124674	GO:0004124; GO:0006535; GO:0008652; GO:0016740	cysteine synthase activity [GO:0004124]; transferase activity [GO:0016740]; cellular amino acid biosynthetic process [GO:0008652]; cysteine biosynthetic process from serine [GO:0006535]	cellular amino acid biosynthetic process [GO:0008652]; cysteine biosynthetic process from serine [GO:0006535]	cysteine synthase activity [GO:0004124]; transferase activity [GO:0016740]
Bacteroides coprocola	GCF_000154845.1	EDV02300.1	hypothetical protein	19	30	0.898089	0.32175	0.703943	2.76327	3.66563	0.000408811	0.0112445	13	4	0.307692	0.00915436	0.129355	GO:0004553; GO:0005975; GO:0016021; GO:0030246	integral component of membrane [GO:0016021]; carbohydrate binding [GO:0030246]; hydrolase activity, hydrolyzing O-glycosyl compounds [GO:0004553]; carbohydrate metabolic process [GO:0005975]	carbohydrate metabolic process [GO:0005975]	carbohydrate binding [GO:0030246]; hydrolase activity, hydrolyzing O-glycosyl compounds [GO:0004553]	integral component of membrane [GO:0016021]
Bacteroides coprocola	GCF_000154845.1	EDV00683.1	efflux ABC transporter, permease protein	17	32	0.908545	4.5045	4.36204	7.94586	5.66743	0.00963574	0.0334549	54	9	0.166667	0.00985758	0.137794	GO:0005886; GO:0016021	integral component of membrane [GO:0016021]; plasma membrane [GO:0005886]			integral component of membrane [GO:0016021]; plasma membrane [GO:0005886]
Bacteroides coprocola	GCF_000154845.1	EDU99241.1	DNA repair protein RadC	20	34	0.99682	4.1847	7.28537	13.8653	12.2098	0.0153113	0.0162411	64	10	0.15625	0.0105434	0.141304
Bacteroides coprocola	GCF_000154845.1	EDU99931.1	hypothetical protein	19	30	0.908346	3.16616	2.53727	5.15525	3.30831	0.000463892	0.0194662	64	10	0.15625	0.0105434	0.141304	GO:0003824	catalytic activity [GO:0003824]		catalytic activity [GO:0003824]
Bacteroides coprocola	GCF_000154845.1	EDV00534.1	hypothetical protein	20	34	0.871433	7.74639	6.20934	14.1477	7.90786	0.00474828	0.0127616	125	16	0.128	0.0104894	0.141304
Bacteroides coprocola	GCF_000154845.1	EDV01426.1	periplasmic binding protein	20	34	0.991458	1.56658	4.45142	9.72713	11.7194	0.00335986	0.0112852	104	14	0.134615	0.0105213	0.141304
Bacteroides coprocola	GCF_000154845.1	EDV00314.1	hypothetical protein	20	33	0.985532	3.38542	3.08007	9.34436	7.11454	0.0291139	0.0112445	37	7	0.189189	0.0110837	0.147028
Faecalibacterium cf. prausnitzii	GCF_000166035.1	EFQ08025.1	threonine/alanine tRNA ligase second additional domain protein	90	114	0.882029	6.3127	8.79169	12.4381	11.0087	0.00673762	0.00413859	263	28	0.106464	0.0122537	0.160907	GO:0003676; GO:0004813; GO:0005524; GO:0006419	alanine-tRNA ligase activity [GO:0004813]; ATP binding [GO:0005524]; nucleic acid binding [GO:0003676]; alanyl-tRNA aminoacylation [GO:0006419]	alanyl-tRNA aminoacylation [GO:0006419]	alanine-tRNA ligase activity [GO:0004813]; ATP binding [GO:0005524]; nucleic acid binding [GO:0003676]
Bacteroides coprocola	GCF_000154845.1	EDV02470.1	efflux ABC transporter, permease protein	20	33	0.981349	1.24315	1.6073	3.40844	2.42561	0.0134056	0.0115599	66	10	0.151515	0.0129996	0.168995	GO:0005886; GO:0016021	integral component of membrane [GO:0016021]; plasma membrane [GO:0005886]			integral component of membrane [GO:0016021]; plasma membrane [GO:0005886]
Bacteroides coprocola	GCF_000154845.1	EDU99725.1	isocitrate dehydrogenase, NADP-dependent	20	34	0.997546	14.1667	8.24891	20.9736	13.4909	0.00856666	0.0399734	162	19	0.117284	0.0138947	0.175506	GO:0000287; GO:0004450; GO:0006097; GO:0006099; GO:0051287	isocitrate dehydrogenase (NADP+) activity [GO:0004450]; magnesium ion binding [GO:0000287]; NAD binding [GO:0051287]; glyoxylate cycle [GO:0006097]; tricarboxylic acid cycle [GO:0006099]	glyoxylate cycle [GO:0006097]; tricarboxylic acid cycle [GO:0006099]	isocitrate dehydrogenase (NADP+) activity [GO:0004450]; magnesium ion binding [GO:0000287]; NAD binding [GO:0051287]
Bacteroides coprocola	GCF_000154845.1	EDU99932.1	GDSL-like protein	19	30	0.907091	3.91738	3.0967	6.20077	3.89132	0.0146547	0.0165945	22	5	0.227273	0.0141755	0.175506
Bacteroides coprocola	GCF_000154845.1	EDV00448.1	hypothetical protein	20	34	0.994477	4.41873	4.87516	10.4408	7.08719	0.00698905	0.0148867	151	18	0.119205	0.0140009	0.175506	GO:0003824	catalytic activity [GO:0003824]		catalytic activity [GO:0003824]
Bacteroides coprocola	GCF_000154845.1	EDV00906.1	transglycosylase	20	33	0.984266	2.74914	2.7652	5.16727	3.50081	0.00870859	0.020092	97	13	0.134021	0.0138518	0.175506	GO:0008658	penicillin binding [GO:0008658]		penicillin binding [GO:0008658]
Bacteroides coprocola	GCF_000154845.1	EDV02247.1	hypothetical protein	20	33	0.987879	2.54545	3.22752	5.38324	3.99271	0.000338392	0.0170958	22	5	0.227273	0.0141755	0.175506
Bacteroides coprocola	GCF_000154845.1	EDU99066.1	hypothetical protein	20	33	0.983879	2.10356	4.93726	8.28098	7.67567	0.0843272	0.0142448	15	4	0.266667	0.0156775	0.192272
Bacteroides coprocola	GCF_000154845.1	EDV00720.1	acyltransferase	20	34	0.989348	3.41746	4.7479	9.54433	6.21328	0.00512578	0.0127288	49	8	0.163265	0.0164051	0.199314	GO:0016021; GO:0016747	integral component of membrane [GO:0016021]; transferase activity, transferring acyl groups other than amino-acyl groups [GO:0016747]		transferase activity, transferring acyl groups other than amino-acyl groups [GO:0016747]	integral component of membrane [GO:0016021]
Bacteroides coprocola	GCF_000154845.1	EDV01567.1	kinase, PfkB family	20	34	0.993465	7.16898	2.73326	8.90975	3.13561	0.0449378	0.0232457	40	7	0.175	0.0168275	0.202553	GO:0016301; GO:0016773	kinase activity [GO:0016301]; phosphotransferase activity, alcohol group as acceptor [GO:0016773]		kinase activity [GO:0016301]; phosphotransferase activity, alcohol group as acceptor [GO:0016773]
Bacteroides coprocola	GCF_000154845.1	EDU99189.1	starch synthase	20	34	0.992132	1.97649	2.40232	4.71671	3.77869	0.0224381	0.0216585	59	9	0.152542	0.0172273	0.205464	GO:0004373; GO:0005978	glycogen (starch) synthase activity [GO:0004373]; glycogen biosynthetic process [GO:0005978]	glycogen biosynthetic process [GO:0005978]	glycogen (starch) synthase activity [GO:0004373]
Bacteroides coprocola	GCF_000154845.1	EDU98705.1	putative thioredoxin	20	34	0.995635	1.6835	4.19189	6.83304	7.32618	0.0832475	0.0195549	9	3	0.333333	0.0191385	0.226182	GO:0005623; GO:0006662; GO:0015035; GO:0045454	cell [GO:0005623]; protein disulfide oxidoreductase activity [GO:0015035]; cell redox homeostasis [GO:0045454]; glycerol ether metabolic process [GO:0006662]	cell redox homeostasis [GO:0045454]; glycerol ether metabolic process [GO:0006662]	protein disulfide oxidoreductase activity [GO:0015035]	cell [GO:0005623]
Bacteroides coprocola	GCF_000154845.1	EDV00453.1	glycosyl hydrolase, family 88	20	34	0.994545	4.29023	4.63203	10.1878	6.76648	0.0259895	0.0127288	191	21	0.109948	0.0197629	0.231457	GO:0008152; GO:0016798	hydrolase activity, acting on glycosyl bonds [GO:0016798]; metabolic process [GO:0008152]	metabolic process [GO:0008152]	hydrolase activity, acting on glycosyl bonds [GO:0016798]
Bacteroides coprocola	GCF_000154845.1	EDV00288.1	6-phosphofructokinase	20	34	0.99747	1.73293	2.47813	5.81007	5.50732	0.00359583	0.0112445	51	8	0.156863	0.020568	0.236623	GO:0003872; GO:0005524; GO:0005737; GO:0006002; GO:0046872	cytoplasm [GO:0005737]; 6-phosphofructokinase activity [GO:0003872]; ATP binding [GO:0005524]; metal ion binding [GO:0046872]; fructose 6-phosphate metabolic process [GO:0006002]	fructose 6-phosphate metabolic process [GO:0006002]	6-phosphofructokinase activity [GO:0003872]; ATP binding [GO:0005524]; metal ion binding [GO:0046872]	cytoplasm [GO:0005737]
Bacteroides coprocola	GCF_000154845.1	EDV02676.1	N-acetylmuramoyl-L-alanine amidase	20	33	0.985975	6.80272	9.3769	14.0056	8.06684	0.00103678	0.0112852	24	5	0.208333	0.0204516	0.236623	GO:0008745; GO:0009253	N-acetylmuramoyl-L-alanine amidase activity [GO:0008745]; peptidoglycan catabolic process [GO:0009253]	peptidoglycan catabolic process [GO:0009253]	N-acetylmuramoyl-L-alanine amidase activity [GO:0008745]
Bacteroides coprocola	GCF_000154845.1	EDU99528.1	chaperone protein DnaJ	20	33	0.986612	1.79028	2.93963	4.83928	3.73153	0.0662156	0.0142527	42	7	0.166667	0.0216603	0.247004	GO:0005524; GO:0005737; GO:0006260; GO:0006457; GO:0008270; GO:0009408	cytoplasm [GO:0005737]; ATP binding [GO:0005524]; zinc ion binding [GO:0008270]; DNA replication [GO:0006260]; protein folding [GO:0006457]; response to heat [GO:0009408]	DNA replication [GO:0006260]; protein folding [GO:0006457]; response to heat [GO:0009408]	ATP binding [GO:0005524]; zinc ion binding [GO:0008270]	cytoplasm [GO:0005737]
Bacteroides coprocola	GCF_000154845.1	EDU99716.1	N-acetylmuramoyl-L-alanine amidase	20	33	0.986898	6.4951	3.63975	8.3862	4.13189	0.0107297	0.0426301	52	8	0.153846	0.022908	0.25896	GO:0008745; GO:0009253	N-acetylmuramoyl-L-alanine amidase activity [GO:0008745]; peptidoglycan catabolic process [GO:0009253]	peptidoglycan catabolic process [GO:0009253]	N-acetylmuramoyl-L-alanine amidase activity [GO:0008745]
Bacteroides coprocola	GCF_000154845.1	EDV00675.1	pseudouridine synthase, RluA family	20	33	0.985331	7.60606	4.31315	10.8021	5.77628	0.0720026	0.0240721	115	14	0.121739	0.0237119	0.265736	GO:0001522; GO:0003723; GO:0009982	pseudouridine synthase activity [GO:0009982]; RNA binding [GO:0003723]; pseudouridine synthesis [GO:0001522]	pseudouridine synthesis [GO:0001522]	pseudouridine synthase activity [GO:0009982]; RNA binding [GO:0003723]
Bacteroides coprocola	GCF_000154845.1	EDU98661.1	23S rRNA m2A2503 methyltransferase	20	33	0.986314	2.52381	2.07074	5.04202	3.58724	0.0559435	0.0158665	34	6	0.176471	0.0251201	0.272135	GO:0000049; GO:0002935; GO:0005737; GO:0019843; GO:0046872; GO:0051539; GO:0070040; GO:0070475	cytoplasm [GO:0005737]; 4 iron, 4 sulfur cluster binding [GO:0051539]; metal ion binding [GO:0046872]; rRNA (adenine-C2-)-methyltransferase activity [GO:0070040]; rRNA binding [GO:0019843]; tRNA (adenine-C2-)-methyltransferase activity [GO:0002935]; tRNA binding [GO:0000049]; rRNA base methylation [GO:0070475]	rRNA base methylation [GO:0070475]	4 iron, 4 sulfur cluster binding [GO:0051539]; metal ion binding [GO:0046872]; rRNA (adenine-C2-)-methyltransferase activity [GO:0070040]; rRNA binding [GO:0019843]; tRNA (adenine-C2-)-methyltransferase activity [GO:0002935]; tRNA binding [GO:0000049]	cytoplasm [GO:0005737]
Bacteroides coprocola	GCF_000154845.1	EDU99174.1	polygalacturonase (pectinase)	20	33	0.982396	5.1709	4.87982	9.1004	6.34328	0.00405581	0.0207153	94	12	0.12766	0.0249153	0.272135	GO:0004650; GO:0005975	polygalacturonase activity [GO:0004650]; carbohydrate metabolic process [GO:0005975]	carbohydrate metabolic process [GO:0005975]	polygalacturonase activity [GO:0004650]
Bacteroides coprocola	GCF_000154845.1	EDU99930.1	hypothetical protein	19	30	0.907407	0.292398	1.30583	4.98796	5.54443	0.0153127	0.0112445	4	2	0.5	0.0250988	0.272135
Bacteroides coprocola	GCF_000154845.1	EDV02866.1	hypothetical protein	20	33	0.984172	5.44747	4.1948	8.92653	5.41277	0.0319126	0.0187883	34	6	0.176471	0.0251201	0.272135
Bacteroides coprocola	GCF_000154845.1	EDV01380.1	hypothetical protein	20	34	0.990058	1.62242	2.71563	5.81294	4.66332	0.0118944	0.0112445	10	3	0.3	0.0259829	0.276867
Bacteroides coprocola	GCF_000154845.1	EDV02447.1	hypothetical protein	20	33	0.981269	2.58621	5.59423	8.11359	7.6311	0.0098006	0.0127288	10	3	0.3	0.0259829	0.276867	GO:0016021	integral component of membrane [GO:0016021]			integral component of membrane [GO:0016021]
Bacteroides coprocola	GCF_000154845.1	EDV02672.1	TonB-linked outer membrane protein, SusC/RagA family	16	29	0.808042	3.59692	3.07983	8.50703	5.95799	0.00278735	0.0112445	185	20	0.108108	0.0263899	0.278917	GO:0004872; GO:0006810; GO:0016020	membrane [GO:0016020]; receptor activity [GO:0004872]; transport [GO:0006810]	transport [GO:0006810]	receptor activity [GO:0004872]	membrane [GO:0016020]
Bacteroides coprocola	GCF_000154845.1	EDV01120.1	metallo-beta-lactamase domain protein	20	34	1	2.81987	3.61341	8.76411	11.462	0.0766622	0.0213021	128	15	0.117188	0.0268071	0.281042	GO:0009055; GO:0010181; GO:0016491; GO:0046872	electron carrier activity [GO:0009055]; FMN binding [GO:0010181]; metal ion binding [GO:0046872]; oxidoreductase activity [GO:0016491]		electron carrier activity [GO:0009055]; FMN binding [GO:0010181]; metal ion binding [GO:0046872]; oxidoreductase activity [GO:0016491]
Bacteroides coprocola	GCF_000154845.1	EDV02284.1	ATPase, AAA family	20	32	0.962481	8.99729	8.05457	14.2516	8.04488	0.0791344	0.0170958	151	17	0.112583	0.0273682	0.282467	GO:0005524	ATP binding [GO:0005524]		ATP binding [GO:0005524]
Bacteroides coprocola	GCF_000154845.1	EDV02864.1	hypothetical protein	20	34	0.991117	2.60163	2.98275	6.38451	5.13106	0.0146152	0.0174961	44	7	0.159091	0.0273776	0.282467
Bacteroides coprocola	GCF_000154845.1	EDU99777.1	transcriptional regulator, AraC family	20	34	0.998191	4.03397	3.2129	6.83358	4.49544	0.0526616	0.0197662	18	4	0.222222	0.0298952	0.303623	GO:0003700; GO:0006351; GO:0043565	sequence-specific DNA binding [GO:0043565]; transcription factor activity, sequence-specific DNA binding [GO:0003700]; transcription, DNA-templated [GO:0006351]	transcription, DNA-templated [GO:0006351]	sequence-specific DNA binding [GO:0043565]; transcription factor activity, sequence-specific DNA binding [GO:0003700]
Bacteroides coprocola	GCF_000154845.1	EDV01782.1	hypothetical protein	20	33	0.98113	2.21519	3.56003	6.88757	5.39294	0.00801554	0.0112852	18	4	0.222222	0.0298952	0.303623	GO:0016021	integral component of membrane [GO:0016021]			integral component of membrane [GO:0016021]
Bacteroides coprocola	GCF_000154845.1	EDV00012.1	hypothetical protein	20	33	0.986251	3.66951	4.09195	6.60098	4.83955	0.0164057	0.0232457	97	12	0.123711	0.0309414	0.307408
Bacteroides coprocola	GCF_000154845.1	EDV02070.1	hypothetical protein	20	34	0.99218	4.07268	5.44608	10.7796	7.73647	0.0632044	0.0127288	45	7	0.155556	0.0305872	0.307408
Bacteroides coprocola	GCF_000154845.1	EDV02308.1	TonB-dependent receptor plug domain protein	20	33	0.98607	5.92078	2.52308	8.14308	3.40361	0.00229082	0.0154685	108	13	0.12037	0.0309773	0.307408	GO:0004872; GO:0006810; GO:0016020	membrane [GO:0016020]; receptor activity [GO:0004872]; transport [GO:0006810]	transport [GO:0006810]	receptor activity [GO:0004872]	membrane [GO:0016020]
Bacteroides coprocola	GCF_000154845.1	EDV02563.1	SusD family protein	20	34	0.966066	8.22283	13.5116	24.9161	22.7205	0.00643861	0.0112445	249	25	0.100402	0.0322908	0.318016
Bacteroides coprocola	GCF_000154845.1	EDV02050.1	bacterial group 2 Ig-like protein	20	32	0.963419	3.54282	5.13612	8.9284	7.3065	0.0411679	0.0112445	99	12	0.121212	0.0354995	0.346987
Bacteroides coprocola	GCF_000154845.1	EDV00653.1	hydroxyisourate hydrolase	20	33	0.981076	3.40633	6.02896	9.6608	7.74902	0.0436533	0.0112445	19	4	0.210526	0.0358904	0.348191	GO:0006144; GO:0033971	hydroxyisourate hydrolase activity [GO:0033971]; purine nucleobase metabolic process [GO:0006144]	purine nucleobase metabolic process [GO:0006144]	hydroxyisourate hydrolase activity [GO:0033971]
Bacteroides coprocola	GCF_000154845.1	EDV00518.1	outer membrane efflux protein	20	34	0.990219	5.19348	4.2357	8.54228	4.70832	0.0219406	0.0217303	67	9	0.134328	0.0363073	0.349626	GO:0005215	transporter activity [GO:0005215]		transporter activity [GO:0005215]
Bacteroides coprocola	GCF_000154845.1	EDV02482.1	tRNA dimethylallyltransferase	20	34	0.991447	4.13943	5.26494	7.04857	5.7474	0.000758803	0.0280198	37	6	0.162162	0.0365879	0.349738	GO:0005524; GO:0008033; GO:0052381	ATP binding [GO:0005524]; tRNA dimethylallyltransferase activity [GO:0052381]; tRNA processing [GO:0008033]	tRNA processing [GO:0008033]	ATP binding [GO:0005524]; tRNA dimethylallyltransferase activity [GO:0052381]
Bacteroides coprocola	GCF_000154845.1	EDU99067.1	carboxynorspermidine decarboxylase	20	34	0.992066	1.06667	1.72362	5.13699	7.13198	0.00503345	0.0112445	57	8	0.140351	0.0374387	0.355258	GO:0016831; GO:0045312	carboxy-lyase activity [GO:0016831]; nor-spermidine biosynthetic process [GO:0045312]	nor-spermidine biosynthetic process [GO:0045312]	carboxy-lyase activity [GO:0016831]
Bacteroides coprocola	GCF_000154845.1	EDU99810.1	lactaldehyde reductase	20	33	0.980383	8.11518	5.72934	12.1137	5.88497	0.0117657	0.0195549	47	7	0.148936	0.0377419	0.35554	GO:0008912; GO:0046872	lactaldehyde reductase activity [GO:0008912]; metal ion binding [GO:0046872]		lactaldehyde reductase activity [GO:0008912]; metal ion binding [GO:0046872]
Bacteroides coprocola	GCF_000154845.1	EDU98639.1	TonB-dependent receptor	20	33	0.981902	3.9325	4.66608	8.63465	6.39796	0.00303049	0.0317161	134	15	0.11194	0.0381696	0.356981
Bacteroides coprocola	GCF_000154845.1	EDV00909.1	aspartate carbamoyltransferase, regulatory subunit	20	33	0.988138	0.653595	1.55587	2.49904	2.54154	0.0164333	0.0139174	5	2	0.4	0.0399655	0.371108	GO:0006207; GO:0006221; GO:0009347; GO:0016740; GO:0046872	aspartate carbamoyltransferase complex [GO:0009347]; metal ion binding [GO:0046872]; transferase activity [GO:0016740]; 'de novo' pyrimidine nucleobase biosynthetic process [GO:0006207]; pyrimidine nucleotide biosynthetic process [GO:0006221]	'de novo' pyrimidine nucleobase biosynthetic process [GO:0006207]; pyrimidine nucleotide biosynthetic process [GO:0006221]	metal ion binding [GO:0046872]; transferase activity [GO:0016740]	aspartate carbamoyltransferase complex [GO:0009347]
Bacteroides coprocola	GCF_000154845.1	EDV02076.1	adenine phosphoribosyltransferase	20	33	0.987231	5.61905	5.40345	11.2605	7.90744	0.00612184	0.0134556	38	6	0.157895	0.0410463	0.378441	GO:0003999; GO:0005737; GO:0006168; GO:0044209	cytoplasm [GO:0005737]; adenine phosphoribosyltransferase activity [GO:0003999]; adenine salvage [GO:0006168]; AMP salvage [GO:0044209]	adenine salvage [GO:0006168]; AMP salvage [GO:0044209]	adenine phosphoribosyltransferase activity [GO:0003999]	cytoplasm [GO:0005737]
Bacteroides coprocola	GCF_000154845.1	EDU98836.1	Na+/H+ antiporter NhaC	20	34	0.991409	3.82932	2.85188	8.37164	3.65267	0.0186564	0.0112445	69	9	0.130435	0.0427214	0.387858	GO:0016021	integral component of membrane [GO:0016021]			integral component of membrane [GO:0016021]
Bacteroides coprocola	GCF_000154845.1	EDU99254.1	rhodanese-like protein	20	34	0.990857	3.88471	4.00022	7.07651	4.14373	0.0332616	0.0127288	12	3	0.25	0.0430481	0.387858
Bacteroides coprocola	GCF_000154845.1	EDV00218.1	comF family protein	20	33	0.983402	2.77778	4.36267	7.46187	6.05021	0.00525902	0.0112852	20	4	0.2	0.0425277	0.387858	GO:0009116	nucleoside metabolic process [GO:0009116]	nucleoside metabolic process [GO:0009116]
Bacteroides coprocola	GCF_000154845.1	EDV02239.1	putative esterase	17	32	0.918531	1.08605	2.02858	3.2194	2.42028	0.0459795	0.0146899	29	5	0.172414	0.043261	0.387858
Bacteroides coprocola	GCF_000154845.1	EDU99495.1	TonB-dependent receptor	20	34	0.993708	2.24691	2.62461	7.20302	6.77116	0.0686075	0.013546	126	14	0.111111	0.0464618	0.405372	GO:0004872; GO:0006810; GO:0009279	cell outer membrane [GO:0009279]; receptor activity [GO:0004872]; transport [GO:0006810]	transport [GO:0006810]	receptor activity [GO:0004872]	cell outer membrane [GO:0009279]
Bacteroides coprocola	GCF_000154845.1	EDU99846.1	radical SAM domain protein	20	34	0.992379	11.2821	5.44834	15.2789	4.96547	0.0433346	0.0255272	49	7	0.142857	0.0459138	0.405372	GO:0003824; GO:0051536	catalytic activity [GO:0003824]; iron-sulfur cluster binding [GO:0051536]		catalytic activity [GO:0003824]; iron-sulfur cluster binding [GO:0051536]
Bacteroides coprocola	GCF_000154845.1	EDU99924.1	glycosyl hydrolase family 76	19	31	0.9275	4.96676	4.19141	8.96217	4.43039	0.0422984	0.0127288	49	7	0.142857	0.0459138	0.405372	GO:0016787	hydrolase activity [GO:0016787]		hydrolase activity [GO:0016787]
Bacteroides coprocola	GCF_000154845.1	EDV01866.1	acetyl xylan esterase (AXE1)	20	33	0.984441	4.10959	5.57896	9.46817	6.3575	0.0100024	0.0112445	70	9	0.128571	0.0461967	0.405372
Bacteroides coprocola	GCF_000154845.1	EDV02448.1	renal dipeptidase family protein	20	34	0.995688	4.8268	4.31536	11.4548	9.57395	0.00335535	0.0112445	150	16	0.106667	0.0481036	0.416898	GO:0006541; GO:0016805	dipeptidase activity [GO:0016805]; glutamine metabolic process [GO:0006541]	glutamine metabolic process [GO:0006541]	dipeptidase activity [GO:0016805]
Bacteroides coprocola	GCF_000154845.1	EDU99795.1	hypothetical protein	20	34	0.998265	2.06612	2.28418	5.36705	6.39551	0.0162275	0.0183238	21	4	0.190476	0.0498077	0.420454	GO:0016021	integral component of membrane [GO:0016021]			integral component of membrane [GO:0016021]
Bacteroides coprocola	GCF_000154845.1	EDV00804.1	Sua5/YciO/YrdC/YwlC family protein	20	33	0.988014	4.7619	7.60834	9.90767	8.59377	0.0228471	0.0333446	21	4	0.190476	0.0498077	0.420454	GO:0003725	double-stranded RNA binding [GO:0003725]		double-stranded RNA binding [GO:0003725]
Bacteroides coprocola	GCF_000154845.1	EDV02057.1	glycosyl hydrolase family 2, sugar binding domain protein	20	33	0.985642	2.28948	2.30521	5.4242	3.4597	0.0374521	0.0112852	93	11	0.11828	0.0497579	0.420454	GO:0004553; GO:0005975	hydrolase activity, hydrolyzing O-glycosyl compounds [GO:0004553]; carbohydrate metabolic process [GO:0005975]	carbohydrate metabolic process [GO:0005975]	hydrolase activity, hydrolyzing O-glycosyl compounds [GO:0004553]
Bacteroides coprocola	GCF_000154845.1	EDV02386.1	radical SAM domain protein	20	33	0.98659	7.13865	3.44647	9.6832	5.39433	0.0181112	0.0372421	104	12	0.115385	0.0489308	0.420454	GO:0003824; GO:0031419; GO:0046872; GO:0051536	catalytic activity [GO:0003824]; cobalamin binding [GO:0031419]; iron-sulfur cluster binding [GO:0051536]; metal ion binding [GO:0046872]		catalytic activity [GO:0003824]; cobalamin binding [GO:0031419]; iron-sulfur cluster binding [GO:0051536]; metal ion binding [GO:0046872]
Bacteroides coprocola	GCF_000154845.1	EDV01048.1	L-fucose:H+ symporter permease	20	34	0.986115	5.18519	3.23091	8.061	4.96555	0.0101097	0.0301983	50	7	0.14	0.0503924	0.422646	GO:0016021; GO:0055085	integral component of membrane [GO:0016021]; transmembrane transport [GO:0055085]	transmembrane transport [GO:0055085]		integral component of membrane [GO:0016021]
Bacteroides coprocola	GCF_000154845.1	EDV01425.1	iron chelate uptake ABC transporter, FeCT family, permease protein	20	33	0.988012	3.09179	3.57096	7.33163	5.65609	0.00562449	0.0127288	61	8	0.131148	0.0527593	0.439661	GO:0005215; GO:0005886; GO:0016021	integral component of membrane [GO:0016021]; plasma membrane [GO:0005886]; transporter activity [GO:0005215]		transporter activity [GO:0005215]	integral component of membrane [GO:0016021]; plasma membrane [GO:0005886]
Bacteroides coprocola	GCF_000154845.1	EDU99729.1	hypothetical protein	20	34	0.9927	3.18841	4.28946	8.35465	6.07862	0.020679	0.0127288	13	3	0.230769	0.0532162	0.440643	GO:0016021	integral component of membrane [GO:0016021]			integral component of membrane [GO:0016021]
Bacteroides coprocola	GCF_000154845.1	EDU99139.1	glycosyl hydrolase family 2, sugar binding domain protein	20	33	0.984732	6.03538	6.21104	11.9769	7.47163	0.0535291	0.0127288	238	23	0.0966387	0.0552302	0.447547	GO:0004565; GO:0005975; GO:0009341; GO:0030246	beta-galactosidase complex [GO:0009341]; beta-galactosidase activity [GO:0004565]; carbohydrate binding [GO:0030246]; carbohydrate metabolic process [GO:0005975]	carbohydrate metabolic process [GO:0005975]	beta-galactosidase activity [GO:0004565]; carbohydrate binding [GO:0030246]	beta-galactosidase complex [GO:0009341]
Bacteroides coprocola	GCF_000154845.1	EDV01423.1	chromate transport protein	20	34	0.992023	2.22222	5.21578	7.53789	7.64957	0.0112486	0.0142448	31	5	0.16129	0.055427	0.447547	GO:0015109; GO:0016021	integral component of membrane [GO:0016021]; chromate transmembrane transporter activity [GO:0015109]		chromate transmembrane transporter activity [GO:0015109]	integral component of membrane [GO:0016021]
Bacteroides coprocola	GCF_000154845.1	EDV02006.1	transcriptional regulator, AraC family	16	30	0.848765	3.03532	5.64115	7.82912	6.82591	0.00467643	0.0311381	51	7	0.137255	0.0551372	0.447547	GO:0003700; GO:0006351; GO:0043565	sequence-specific DNA binding [GO:0043565]; transcription factor activity, sequence-specific DNA binding [GO:0003700]; transcription, DNA-templated [GO:0006351]	transcription, DNA-templated [GO:0006351]	sequence-specific DNA binding [GO:0043565]; transcription factor activity, sequence-specific DNA binding [GO:0003700]
Bacteroides coprocola	GCF_000154845.1	EDV02187.1	electron transport complex, RnfABCDGE type, G subunit	20	34	0.995419	3.01659	2.94021	6.32789	4.78148	0.0101713	0.0194662	31	5	0.16129	0.055427	0.447547	GO:0005886; GO:0009055; GO:0010181; GO:0016021; GO:0022900	integral component of membrane [GO:0016021]; plasma membrane [GO:0005886]; electron carrier activity [GO:0009055]; FMN binding [GO:0010181]; electron transport chain [GO:0022900]	electron transport chain [GO:0022900]	electron carrier activity [GO:0009055]; FMN binding [GO:0010181]	integral component of membrane [GO:0016021]; plasma membrane [GO:0005886]
Bacteroides coprocola	GCF_000154845.1	EDU99400.1	hypothetical protein	13	24	0.683025	2.5	6.21497	8.57843	6.79527	0.00220102	0.011297	6	2	0.333333	0.0572905	0.459738
Bacteroides coprocola	GCF_000154845.1	EDU99468.1	peptidyl-prolyl cis-trans isomerase, FKBP-type	20	33	0.983405	2.17054	3.68197	4.8443	3.49141	0.0740425	0.016857	22	4	0.181818	0.0577259	0.460391	GO:0003755; GO:0006457	peptidyl-prolyl cis-trans isomerase activity [GO:0003755]; protein folding [GO:0006457]	protein folding [GO:0006457]	peptidyl-prolyl cis-trans isomerase activity [GO:0003755]
Bacteroides coprocola	GCF_000154845.1	EDU98962.1	glutamate 5-kinase	20	34	0.991481	5.7053	5.69149	8.1391	3.95821	0.0754501	0.0223149	52	7	0.134615	0.0601507	0.473914	GO:0003723; GO:0004349; GO:0005524; GO:0005737; GO:0055129	cytoplasm [GO:0005737]; ATP binding [GO:0005524]; glutamate 5-kinase activity [GO:0004349]; RNA binding [GO:0003723]; L-proline biosynthetic process [GO:0055129]	L-proline biosynthetic process [GO:0055129]	ATP binding [GO:0005524]; glutamate 5-kinase activity [GO:0004349]; RNA binding [GO:0003723]	cytoplasm [GO:0005737]
Bacteroides coprocola	GCF_000154845.1	EDU99068.1	UvrD/REP helicase	20	34	0.992121	1.35881	2.56751	4.82678	4.21614	0.000848864	0.011297	96	11	0.114583	0.0600645	0.473914	GO:0003677; GO:0004003; GO:0005524	ATP binding [GO:0005524]; ATP-dependent DNA helicase activity [GO:0004003]; DNA binding [GO:0003677]		ATP binding [GO:0005524]; ATP-dependent DNA helicase activity [GO:0004003]; DNA binding [GO:0003677]
Bacteroides coprocola	GCF_000154845.1	EDV00533.1	hypothetical protein	20	34	0.959366	15.3231	14.7513	29.4506	18.5558	0.0148202	0.0139174	108	12	0.111111	0.061906	0.481123
Bacteroides coprocola	GCF_000154845.1	EDV00902.1	peptidase M16 inactive domain protein	20	33	0.983319	1.47287	1.95957	3.57957	2.51032	0.00112083	0.0112852	32	5	0.15625	0.0621759	0.481123	GO:0016787; GO:0046872	hydrolase activity [GO:0016787]; metal ion binding [GO:0046872]		hydrolase activity [GO:0016787]; metal ion binding [GO:0046872]
Bacteroides coprocola	GCF_000154845.1	EDV02480.1	3-deoxy-8-phosphooctulonate synthase	20	34	0.994584	2.91202	3.01691	6.42734	4.07083	0.0188961	0.0142448	32	5	0.15625	0.0621759	0.481123	GO:0005737; GO:0008676; GO:0009103	cytoplasm [GO:0005737]; 3-deoxy-8-phosphooctulonate synthase activity [GO:0008676]; lipopolysaccharide biosynthetic process [GO:0009103]	lipopolysaccharide biosynthetic process [GO:0009103]	3-deoxy-8-phosphooctulonate synthase activity [GO:0008676]	cytoplasm [GO:0005737]
Bacteroides coprocola	GCF_000154845.1	EDV01531.1	SusD family protein	20	34	0.990623	3.82022	6.34232	10.4339	7.91068	0.0192592	0.0115165	97	11	0.113402	0.0637895	0.490689
Bacteroides coprocola	GCF_000154845.1	EDU99612.1	diaminopimelate decarboxylase	20	33	0.98129	2.62705	2.73021	4.93996	3.06815	0.0588122	0.0156008	43	6	0.139535	0.068324	0.522478	GO:0008836; GO:0009089; GO:0030170	diaminopimelate decarboxylase activity [GO:0008836]; pyridoxal phosphate binding [GO:0030170]; lysine biosynthetic process via diaminopimelate [GO:0009089]	lysine biosynthetic process via diaminopimelate [GO:0009089]	diaminopimelate decarboxylase activity [GO:0008836]; pyridoxal phosphate binding [GO:0030170]
Bacteroides coprocola	GCF_000154845.1	EDV02063.1	putative chloramphenicol O-acetyltransferase	20	34	0.99456	4.94673	1.79288	8.21409	3.70894	0.00535958	0.0112445	33	5	0.151515	0.0693667	0.527349	GO:0008811	chloramphenicol O-acetyltransferase activity [GO:0008811]		chloramphenicol O-acetyltransferase activity [GO:0008811]
Bacteroides coprocola	GCF_000154845.1	EDU98640.1	hypothetical protein	20	33	0.98642	5.11111	8.91939	12.1569	10.5206	0.0411375	0.0213834	15	3	0.2	0.0766049	0.541049	GO:0016021	integral component of membrane [GO:0016021]			integral component of membrane [GO:0016021]
Bacteroides coprocola	GCF_000154845.1	EDU99133.1	transglycosylase	20	34	0.98821	4.37404	4.40321	9.51747	5.79888	0.0673303	0.0137455	112	12	0.107143	0.07697	0.541049	GO:0008360; GO:0009252; GO:0016021; GO:0016740; GO:0071555	integral component of membrane [GO:0016021]; transferase activity [GO:0016740]; cell wall organization [GO:0071555]; peptidoglycan biosynthetic process [GO:0009252]; regulation of cell shape [GO:0008360]	cell wall organization [GO:0071555]; peptidoglycan biosynthetic process [GO:0009252]; regulation of cell shape [GO:0008360]	transferase activity [GO:0016740]	integral component of membrane [GO:0016021]
Bacteroides coprocola	GCF_000154845.1	EDU99256.1	glutamate-5-semialdehyde dehydrogenase	20	33	0.988559	5.04808	4.4836	7.98925	4.55958	0.0114683	0.016857	55	7	0.127273	0.0768155	0.541049	GO:0004350; GO:0005737; GO:0050661; GO:0055129	cytoplasm [GO:0005737]; glutamate-5-semialdehyde dehydrogenase activity [GO:0004350]; NADP binding [GO:0050661]; L-proline biosynthetic process [GO:0055129]	L-proline biosynthetic process [GO:0055129]	glutamate-5-semialdehyde dehydrogenase activity [GO:0004350]; NADP binding [GO:0050661]	cytoplasm [GO:0005737]
Bacteroides coprocola	GCF_000154845.1	EDU99565.1	transporter, cation channel family protein	20	33	0.98008	3.663	2.34864	4.81218	2.81881	0.0136502	0.0453244	34	5	0.147059	0.0769954	0.541049	GO:0005249; GO:0008076	voltage-gated potassium channel complex [GO:0008076]; voltage-gated potassium channel activity [GO:0005249]		voltage-gated potassium channel activity [GO:0005249]	voltage-gated potassium channel complex [GO:0008076]
Bacteroides coprocola	GCF_000154845.1	EDU99607.1	1-(5-phosphoribosyl)-5-[(5-phosphoribosylamino)methylideneamino]imidazole-4-carboxamide isomerase	20	34	0.990715	2.56944	3.73389	5.96405	4.92234	0.053973	0.0217137	24	4	0.166667	0.0754381	0.541049	GO:0000105; GO:0003949; GO:0005737	cytoplasm [GO:0005737]; 1-(5-phosphoribosyl)-5-[(5-phosphoribosylamino)methylideneamino]imidazole-4-carboxamide isomerase activity [GO:0003949]; histidine biosynthetic process [GO:0000105]	histidine biosynthetic process [GO:0000105]	1-(5-phosphoribosyl)-5-[(5-phosphoribosylamino)methylideneamino]imidazole-4-carboxamide isomerase activity [GO:0003949]	cytoplasm [GO:0005737]
Bacteroides coprocola	GCF_000154845.1	EDU99625.1	pantothenate kinase, type III	20	34	0.989083	3.92562	3.11901	5.99579	3.58068	0.0825042	0.0355103	15	3	0.2	0.0766049	0.541049	GO:0004594; GO:0005524; GO:0005737; GO:0015937; GO:0046872	cytoplasm [GO:0005737]; ATP binding [GO:0005524]; metal ion binding [GO:0046872]; pantothenate kinase activity [GO:0004594]; coenzyme A biosynthetic process [GO:0015937]	coenzyme A biosynthetic process [GO:0015937]	ATP binding [GO:0005524]; metal ion binding [GO:0046872]; pantothenate kinase activity [GO:0004594]	cytoplasm [GO:0005737]
Bacteroides coprocola	GCF_000154845.1	EDU99811.1	transcriptional regulator, AraC family	20	33	0.980477	7.71051	9.9395	17.2152	14.0415	0.0151042	0.0156008	77	9	0.116883	0.0757665	0.541049	GO:0003700; GO:0006351; GO:0043565	sequence-specific DNA binding [GO:0043565]; transcription factor activity, sequence-specific DNA binding [GO:0003700]; transcription, DNA-templated [GO:0006351]	transcription, DNA-templated [GO:0006351]	sequence-specific DNA binding [GO:0043565]; transcription factor activity, sequence-specific DNA binding [GO:0003700]
Bacteroides coprocola	GCF_000154845.1	EDV01539.1	oxidoreductase, aldo/keto reductase family protein	20	33	0.980763	6.91542	5.13644	10.4775	5.68178	0.0625362	0.0170567	55	7	0.127273	0.0768155	0.541049
Bacteroides coprocola	GCF_000154845.1	EDV01935.1	hypothetical protein	20	33	0.982355	3.14465	6.04886	5.36441	5.53025	0.00843524	0.0464902	15	3	0.2	0.0766049	0.541049
Bacteroides coprocola	GCF_000154845.1	EDV02046.1	putative undecaprenyl-diphosphatase UppP	20	34	0.995094	7.85921	11.5335	14.2601	11.7286	0.0388519	0.0373922	66	8	0.121212	0.0768787	0.541049	GO:0005886; GO:0008360; GO:0009252; GO:0016021; GO:0016311; GO:0046677; GO:0050380; GO:0071555	integral component of membrane [GO:0016021]; plasma membrane [GO:0005886]; undecaprenyl-diphosphatase activity [GO:0050380]; cell wall organization [GO:0071555]; dephosphorylation [GO:0016311]; peptidoglycan biosynthetic process [GO:0009252]; regulation of cell shape [GO:0008360]; response to antibiotic [GO:0046677]	cell wall organization [GO:0071555]; dephosphorylation [GO:0016311]; peptidoglycan biosynthetic process [GO:0009252]; regulation of cell shape [GO:0008360]; response to antibiotic [GO:0046677]	undecaprenyl-diphosphatase activity [GO:0050380]	integral component of membrane [GO:0016021]; plasma membrane [GO:0005886]
Bacteroides coprocola	GCF_000154845.1	EDV02072.1	deoxyribose-phosphate aldolase	20	34	0.99548	5.12821	5.46698	9.87612	6.84521	0.0294057	0.0112445	88	10	0.113636	0.07394	0.541049	GO:0004139; GO:0005737; GO:0009264	cytoplasm [GO:0005737]; deoxyribose-phosphate aldolase activity [GO:0004139]; deoxyribonucleotide catabolic process [GO:0009264]	deoxyribonucleotide catabolic process [GO:0009264]	deoxyribose-phosphate aldolase activity [GO:0004139]	cytoplasm [GO:0005737]
Bacteroides coprocola	GCF_000154845.1	EDV02466.1	hypothetical protein	20	33	0.988308	3.46045	2.62252	6.89598	4.17961	0.087581	0.0137176	24	4	0.166667	0.0754381	0.541049
Bacteroides coprocola	GCF_000154845.1	EDV02674.1	putative DNA-binding protein	20	34	0.986438	2.44787	3.62931	7.0331	7.71332	0.000721169	0.0240976	15	3	0.2	0.0766049	0.541049	GO:0003677	DNA binding [GO:0003677]		DNA binding [GO:0003677]
Bacteroides coprocola	GCF_000154845.1	EDV02683.1	hypothetical protein	17	28	0.834895	2.26978	2.99986	6.71397	5.88126	0.00293317	0.0136647	34	5	0.147059	0.0769954	0.541049
Bacteroides coprocola	GCF_000154845.1	EDV00320.1	heavy metal efflux pump, CzcA family	20	34	0.99796	8.03543	4.67984	14.5468	8.61995	0.000573362	0.0127288	338	30	0.0887574	0.0799362	0.558694	GO:0008324; GO:0016021	integral component of membrane [GO:0016021]; cation transmembrane transporter activity [GO:0008324]		cation transmembrane transporter activity [GO:0008324]	integral component of membrane [GO:0016021]
Bacteroides coprocola	GCF_000154845.1	EDU99508.1	hypothetical protein	20	34	0.989008	3.94112	5.62853	9.94358	8.98645	0.00436351	0.0146509	78	9	0.115385	0.0807587	0.561424
Bacteroides coprocola	GCF_000154845.1	EDV00547.1	MBOAT family protein	20	34	0.989329	5.93792	4.94285	11.6446	6.61168	0.00821328	0.0112852	102	11	0.107843	0.0846394	0.585273	GO:0016021; GO:0042121	integral component of membrane [GO:0016021]; alginic acid biosynthetic process [GO:0042121]	alginic acid biosynthetic process [GO:0042121]		integral component of membrane [GO:0016021]
Bacteroides coprocola	GCF_000154845.1	EDU99488.1	histidine--tRNA ligase	20	34	0.987206	5.75083	4.3211	10.6894	6.0802	0.0112473	0.0112445	91	10	0.10989	0.0881062	0.606021	GO:0004821; GO:0005524; GO:0005737; GO:0006427	cytoplasm [GO:0005737]; ATP binding [GO:0005524]; histidine-tRNA ligase activity [GO:0004821]; histidyl-tRNA aminoacylation [GO:0006427]	histidyl-tRNA aminoacylation [GO:0006427]	ATP binding [GO:0005524]; histidine-tRNA ligase activity [GO:0004821]	cytoplasm [GO:0005737]
Bacteroides coprocola	GCF_000154845.1	EDU99012.1	hypothetical protein	20	33	0.981481	2.48756	2.08124	6.73105	5.99264	0.0737573	0.0221732	16	3	0.1875	0.089713	0.607432	GO:0005215	transporter activity [GO:0005215]		transporter activity [GO:0005215]
Bacteroides coprocola	GCF_000154845.1	EDU99376.1	transcriptional regulator, AraC family	20	33	0.980776	5.11905	6.99348	11.4943	8.74493	0.0131295	0.0139174	57	7	0.122807	0.0892788	0.607432	GO:0003700; GO:0006351; GO:0043565	sequence-specific DNA binding [GO:0043565]; transcription factor activity, sequence-specific DNA binding [GO:0003700]; transcription, DNA-templated [GO:0006351]	transcription, DNA-templated [GO:0006351]	sequence-specific DNA binding [GO:0043565]; transcription factor activity, sequence-specific DNA binding [GO:0003700]
Bacteroides coprocola	GCF_000154845.1	EDV00429.1	putative cytidine deaminase	20	34	0.991948	1.44928	2.86134	3.28827	2.93304	0.00169678	0.0178553	16	3	0.1875	0.089713	0.607432	GO:0008270; GO:0016787	hydrolase activity [GO:0016787]; zinc ion binding [GO:0008270]		hydrolase activity [GO:0016787]; zinc ion binding [GO:0008270]
Bacteroides coprocola	GCF_000154845.1	EDV01836.1	GDSL-like protein	20	34	0.997156	5.79278	5.56708	11.9173	7.99502	0.00312439	0.0162411	279	25	0.0896057	0.0942303	0.634712	GO:0003824	catalytic activity [GO:0003824]		catalytic activity [GO:0003824]
Bacteroides coprocola	GCF_000154845.1	EDU99686.1	oxidoreductase, short chain dehydrogenase/reductase family protein	20	33	0.985297	5.51181	5.69923	9.61093	6.52652	0.00915183	0.0247186	47	6	0.12766	0.0961824	0.635402	GO:0016491	oxidoreductase activity [GO:0016491]		oxidoreductase activity [GO:0016491]
Bacteroides coprocola	GCF_000154845.1	EDU99895.1	hypothetical protein	14	31	0.830941	1.875	3.09295	4.22794	3.37631	0.0558037	0.021386	8	2	0.25	0.0977542	0.635402
Bacteroides coprocola	GCF_000154845.1	EDV00241.1	transcriptional regulator, AraC family	20	33	0.983918	1.20614	1.89601	3.22497	2.23388	0.0130695	0.0112852	8	2	0.25	0.0977542	0.635402	GO:0003700; GO:0006351; GO:0043565	sequence-specific DNA binding [GO:0043565]; transcription factor activity, sequence-specific DNA binding [GO:0003700]; transcription, DNA-templated [GO:0006351]	transcription, DNA-templated [GO:0006351]	sequence-specific DNA binding [GO:0043565]; transcription factor activity, sequence-specific DNA binding [GO:0003700]
Bacteroides coprocola	GCF_000154845.1	EDV00538.1	hypothetical protein	20	33	0.982632	4.51977	6.58865	11.2994	6.80521	0.0785523	0.0112445	8	2	0.25	0.0977542	0.635402	GO:0016021	integral component of membrane [GO:0016021]			integral component of membrane [GO:0016021]
Bacteroides coprocola	GCF_000154845.1	EDV00891.1	transcriptional regulator, AraC family	20	34	0.985634	9.69697	6.18063	6.77362	5.4535	0.0394153	0.0473445	8	2	0.25	0.0977542	0.635402	GO:0003700; GO:0043565	sequence-specific DNA binding [GO:0043565]; transcription factor activity, sequence-specific DNA binding [GO:0003700]		sequence-specific DNA binding [GO:0043565]; transcription factor activity, sequence-specific DNA binding [GO:0003700]
Bacteroides coprocola	GCF_000154845.1	EDV01669.1	class II glutamine amidotransferase	20	34	0.997847	4.61783	4.23333	8.60508	7.08602	0.0392213	0.0195282	153	15	0.0980392	0.0959274	0.635402	GO:0006541; GO:0009116; GO:0016740	transferase activity [GO:0016740]; glutamine metabolic process [GO:0006541]; nucleoside metabolic process [GO:0009116]	glutamine metabolic process [GO:0006541]; nucleoside metabolic process [GO:0009116]	transferase activity [GO:0016740]
Bacteroides coprocola	GCF_000154845.1	EDV02246.1	putative RNA methyltransferase, RsmD family	20	34	0.994002	1.12994	2.01075	5.58044	6.35769	0.016339	0.0112445	26	4	0.153846	0.0955474	0.635402	GO:0003676; GO:0008168; GO:0031167	methyltransferase activity [GO:0008168]; nucleic acid binding [GO:0003676]; rRNA methylation [GO:0031167]	rRNA methylation [GO:0031167]	methyltransferase activity [GO:0008168]; nucleic acid binding [GO:0003676]
Bacteroides coprocola	GCF_000154845.1	EDV02058.1	glycosyl hydrolase family 20, catalytic domain protein	20	34	0.995689	1.21951	1.68613	4.10478	4.49651	0.001981	0.0112852	93	10	0.107527	0.0983972	0.6364	GO:0004563; GO:0005975	beta-N-acetylhexosaminidase activity [GO:0004563]; carbohydrate metabolic process [GO:0005975]	carbohydrate metabolic process [GO:0005975]	beta-N-acetylhexosaminidase activity [GO:0004563]
Bacteroides coprocola	GCF_000154845.1	EDU99107.1	outer membrane insertion signal domain protein	20	34	0.99109	4.10509	3.17979	8.21018	4.38077	0.0263555	0.0112852	17	3	0.176471	0.103679	0.647996	GO:0016021	integral component of membrane [GO:0016021]			integral component of membrane [GO:0016021]
Bacteroides coprocola	GCF_000154845.1	EDU99480.1	hypothetical protein	20	33	0.967676	16.6881	16.569	26.1179	18.472	0.00930619	0.0280198	17	3	0.176471	0.103679	0.647996
Bacteroides coprocola	GCF_000154845.1	EDV00243.1	hypothetical protein	20	34	0.983012	1.69377	2.93369	4.1846	3.08934	0.0015022	0.012776	17	3	0.176471	0.103679	0.647996
Bacteroides coprocola	GCF_000154845.1	EDV02062.1	non-canonical purine NTP pyrophosphatase, RdgB/HAM1 family	20	34	0.998006	2.05128	1.84108	3.33581	2.04667	0.0394017	0.0142448	17	3	0.176471	0.103679	0.647996	GO:0000166; GO:0006163; GO:0009143; GO:0017111; GO:0046872; GO:0047429	metal ion binding [GO:0046872]; nucleoside-triphosphatase activity [GO:0017111]; nucleoside-triphosphate diphosphatase activity [GO:0047429]; nucleotide binding [GO:0000166]; nucleoside triphosphate catabolic process [GO:0009143]; purine nucleotide metabolic process [GO:0006163]	nucleoside triphosphate catabolic process [GO:0009143]; purine nucleotide metabolic process [GO:0006163]	metal ion binding [GO:0046872]; nucleoside-triphosphatase activity [GO:0017111]; nucleoside-triphosphate diphosphatase activity [GO:0047429]; nucleotide binding [GO:0000166]
Bacteroides coprocola	GCF_000154845.1	EDV02208.1	ABC transporter, ATP-binding protein	20	34	0.990342	20.3447	10.6223	26.3265	15.2125	0.00383453	0.0491315	269	24	0.0892193	0.102904	0.647996	GO:0005524; GO:0016021; GO:0042626	integral component of membrane [GO:0016021]; ATP binding [GO:0005524]; ATPase activity, coupled to transmembrane movement of substances [GO:0042626]		ATPase activity, coupled to transmembrane movement of substances [GO:0042626]; ATP binding [GO:0005524]	integral component of membrane [GO:0016021]
Bacteroides coprocola	GCF_000154845.1	EDV02446.1	hypothetical protein	20	33	0.983477	1.55464	1.69995	3.3814	2.61285	0.00915325	0.0168178	37	5	0.135135	0.102439	0.647996
Bacteroides coprocola	GCF_000154845.1	EDV02659.1	hypothetical protein	20	33	0.97558	4.27404	2.99488	7.11678	3.20083	0.00700399	0.0112852	17	3	0.176471	0.103679	0.647996
Bacteroides coprocola	GCF_000154845.1	EDV01938.1	ATPase/histidine kinase/DNA gyrase B/HSP90 domain protein	20	32	0.971414	2.29144	3.39004	4.82393	3.77484	0.00978081	0.0139174	60	7	0.116667	0.10997	0.684023	GO:0016021; GO:0016301	integral component of membrane [GO:0016021]; kinase activity [GO:0016301]		kinase activity [GO:0016301]	integral component of membrane [GO:0016021]
Bacteroides coprocola	GCF_000154845.1	EDU99099.1	hypothetical protein	20	34	0.995219	3.97163	2.89306	7.46053	6.70856	0.00425719	0.0157186	38	5	0.131579	0.111741	0.685206
Bacteroides coprocola	GCF_000154845.1	EDV00760.1	DoxX family protein	20	33	0.988133	3.72907	2.3812	5.10341	2.60525	0.0343879	0.0348186	38	5	0.131579	0.111741	0.685206	GO:0016021	integral component of membrane [GO:0016021]			integral component of membrane [GO:0016021]
Bacteroides coprocola	GCF_000154845.1	EDV00901.1	MORN repeat protein	20	34	0.989746	0.826446	1.64009	4.32029	4.00451	0.087664	0.0112445	38	5	0.131579	0.111741	0.685206
Bacteroides coprocola	GCF_000154845.1	EDU99106.1	hypothetical protein	20	33	0.982456	4.38596	5.18954	9.28793	8.73561	0.00124975	0.0247763	9	2	0.222222	0.120216	0.70791
Bacteroides coprocola	GCF_000154845.1	EDU99160.1	hypothetical protein	20	33	0.981481	4.7619	11.6101	12.8385	12.4597	0.0332809	0.0158665	9	2	0.222222	0.120216	0.70791
Bacteroides coprocola	GCF_000154845.1	EDU99569.1	hypothetical protein	20	34	0.999449	1.4881	2.74391	3.95787	3.95112	0.00705214	0.0154581	9	2	0.222222	0.120216	0.70791	GO:0003677; GO:0003899; GO:0006351	DNA binding [GO:0003677]; DNA-directed RNA polymerase activity [GO:0003899]; transcription, DNA-templated [GO:0006351]	transcription, DNA-templated [GO:0006351]	DNA binding [GO:0003677]; DNA-directed RNA polymerase activity [GO:0003899]
Bacteroides coprocola	GCF_000154845.1	EDU99750.1	hypothetical protein	20	33	0.981481	3.68852	2.33043	5.6252	2.91317	0.0153813	0.0174961	9	2	0.222222	0.120216	0.70791
Bacteroides coprocola	GCF_000154845.1	EDV00072.1	twin arginine-targeting protein translocase TatC	20	33	0.98303	2.70603	3.10197	4.88387	3.57472	0.00939976	0.0195549	28	4	0.142857	0.117884	0.70791	GO:0005887; GO:0008320; GO:0033281; GO:0043953	integral component of plasma membrane [GO:0005887]; TAT protein transport complex [GO:0033281]; protein transmembrane transporter activity [GO:0008320]; protein transport by the Tat complex [GO:0043953]	protein transport by the Tat complex [GO:0043953]	protein transmembrane transporter activity [GO:0008320]	integral component of plasma membrane [GO:0005887]; TAT protein transport complex [GO:0033281]
Bacteroides coprocola	GCF_000154845.1	EDV00476.1	transcriptional regulator, TetR family	20	34	0.995573	4.46128	5.98236	6.78067	5.63538	0.027746	0.0464902	18	3	0.166667	0.118436	0.70791	GO:0003677; GO:0006351; GO:0006355	DNA binding [GO:0003677]; regulation of transcription, DNA-templated [GO:0006355]; transcription, DNA-templated [GO:0006351]	regulation of transcription, DNA-templated [GO:0006355]; transcription, DNA-templated [GO:0006351]	DNA binding [GO:0003677]
Bacteroides coprocola	GCF_000154845.1	EDV00642.1	hypothetical protein	20	34	0.992991	3.00926	2.95989	6.20113	4.22135	0.00545067	0.0148867	39	5	0.128205	0.121434	0.70791	GO:0016853	isomerase activity [GO:0016853]		isomerase activity [GO:0016853]
Bacteroides coprocola	GCF_000154845.1	EDV00797.1	ComEC/Rec2-like protein	20	33	0.982019	6.93879	5.19404	10.0883	5.78214	0.0424621	0.0158665	85	9	0.105882	0.121097	0.70791	GO:0016021	integral component of membrane [GO:0016021]			integral component of membrane [GO:0016021]
Bacteroides coprocola	GCF_000154845.1	EDV01937.1	peptidase, C69 family	20	34	0.99801	4.3956	4.36668	8.29964	5.32644	0.0780594	0.0168178	109	11	0.100917	0.120121	0.70791	GO:0016805	dipeptidase activity [GO:0016805]		dipeptidase activity [GO:0016805]
Bacteroides coprocola	GCF_000154845.1	EDV02318.1	hypothetical protein	20	33	0.981481	1.66667	3.24893	5.4902	5.09075	0.00901247	0.0142448	9	2	0.222222	0.120216	0.70791
Bacteroides coprocola	GCF_000154845.1	EDV02490.1	proton-translocating NADH-quinone oxidoreductase, chain N	20	34	0.990773	3.29825	1.706	4.79611	2.31392	0.0539783	0.0248166	50	6	0.12	0.120476	0.70791	GO:0005886; GO:0006810; GO:0008137; GO:0016021; GO:0042773; GO:0048038	integral component of membrane [GO:0016021]; plasma membrane [GO:0005886]; NADH dehydrogenase (ubiquinone) activity [GO:0008137]; quinone binding [GO:0048038]; ATP synthesis coupled electron transport [GO:0042773]; transport [GO:0006810]	ATP synthesis coupled electron transport [GO:0042773]; transport [GO:0006810]	NADH dehydrogenase (ubiquinone) activity [GO:0008137]; quinone binding [GO:0048038]	integral component of membrane [GO:0016021]; plasma membrane [GO:0005886]
Bacteroides coprocola	GCF_000154845.1	EDU99726.1	aconitate hydratase	20	34	0.996737	7.83533	6.27302	14.1804	8.92242	0.06102	0.0224355	198	18	0.0909091	0.125452	0.728067	GO:0003994; GO:0006099; GO:0051539	4 iron, 4 sulfur cluster binding [GO:0051539]; aconitate hydratase activity [GO:0003994]; tricarboxylic acid cycle [GO:0006099]	tricarboxylic acid cycle [GO:0006099]	4 iron, 4 sulfur cluster binding [GO:0051539]; aconitate hydratase activity [GO:0003994]
Bacteroides coprocola	GCF_000154845.1	EDU98669.1	alpha amylase, catalytic domain protein	20	33	0.983826	3.6295	3.28441	7.6693	3.87074	0.00131686	0.0112445	86	9	0.104651	0.127614	0.730826	GO:0003824; GO:0005975	catalytic activity [GO:0003824]; carbohydrate metabolic process [GO:0005975]	carbohydrate metabolic process [GO:0005975]	catalytic activity [GO:0003824]
Bacteroides coprocola	GCF_000154845.1	EDV00356.1	TonB-linked outer membrane protein, SusC/RagA family	20	33	0.98192	3.27033	1.99897	4.83578	2.68654	0.0114785	0.0112852	98	10	0.102041	0.127051	0.730826	GO:0004872; GO:0006810; GO:0009279	cell outer membrane [GO:0009279]; receptor activity [GO:0004872]; transport [GO:0006810]	transport [GO:0006810]	receptor activity [GO:0004872]	cell outer membrane [GO:0009279]
Bacteroides coprocola	GCF_000154845.1	EDV02476.1	glycosyl hydrolase, family 57	20	34	0.991946	3.32618	4.07333	7.40504	6.10293	0.0871685	0.0164367	74	8	0.108108	0.127129	0.730826	GO:0005975; GO:0016787	hydrolase activity [GO:0016787]; carbohydrate metabolic process [GO:0005975]	carbohydrate metabolic process [GO:0005975]	hydrolase activity [GO:0016787]
Bacteroides coprocola	GCF_000154845.1	EDU98795.1	hypothetical protein	20	33	0.986504	1.43939	2.51145	4.8574	3.93842	0.0615636	0.0112445	29	4	0.137931	0.129824	0.733346	GO:0004553; GO:0016052; GO:0030246	carbohydrate binding [GO:0030246]; hydrolase activity, hydrolyzing O-glycosyl compounds [GO:0004553]; carbohydrate catabolic process [GO:0016052]	carbohydrate catabolic process [GO:0016052]	carbohydrate binding [GO:0030246]; hydrolase activity, hydrolyzing O-glycosyl compounds [GO:0004553]
Bacteroides coprocola	GCF_000154845.1	EDU99692.1	hypothetical protein	20	34	0.996326	0.396825	1.72972	3.96825	5.85431	0.0122335	0.0175434	2	1	0.5	0.130874	0.733346
Bacteroides coprocola	GCF_000154845.1	EDV00190.1	transcription termination factor Rho	20	33	0.987125	1.55325	2.30901	3.29215	2.56007	0.0107658	0.0232457	51	6	0.117647	0.129188	0.733346	GO:0003723; GO:0004386; GO:0005524; GO:0006353; GO:0006355; GO:0008186	ATP binding [GO:0005524]; helicase activity [GO:0004386]; RNA binding [GO:0003723]; RNA-dependent ATPase activity [GO:0008186]; DNA-templated transcription, termination [GO:0006353]; regulation of transcription, DNA-templated [GO:0006355]	DNA-templated transcription, termination [GO:0006353]; regulation of transcription, DNA-templated [GO:0006355]	ATP binding [GO:0005524]; helicase activity [GO:0004386]; RNA binding [GO:0003723]; RNA-dependent ATPase activity [GO:0008186]
Bacteroides coprocola	GCF_000154845.1	EDV01526.1	hypothetical protein	20	34	0.92871	2.74236	3.49316	5.30471	4.41651	0.0664395	0.0497629	51	6	0.117647	0.129188	0.733346
Bacteroides coprocola	GCF_000154845.1	EDV02675.1	hypothetical protein	20	33	0.938272	0.813008	2.43902	4.88486	4.68336	0.0249254	0.0112445	2	1	0.5	0.130874	0.733346
Bacteroides coprocola	GCF_000154845.1	EDV02548.1	response regulator receiver domain protein	20	33	0.987177	4.0135	3.65594	6.92149	4.18868	0.0497356	0.018642	136	13	0.0955882	0.132294	0.73812	GO:0000155; GO:0003700; GO:0005622; GO:0006351; GO:0016021; GO:0043565	integral component of membrane [GO:0016021]; intracellular [GO:0005622]; phosphorelay sensor kinase activity [GO:0000155]; sequence-specific DNA binding [GO:0043565]; transcription factor activity, sequence-specific DNA binding [GO:0003700]; transcription, DNA-templated [GO:0006351]	transcription, DNA-templated [GO:0006351]	phosphorelay sensor kinase activity [GO:0000155]; sequence-specific DNA binding [GO:0043565]; transcription factor activity, sequence-specific DNA binding [GO:0003700]	integral component of membrane [GO:0016021]; intracellular [GO:0005622]
Bacteroides coprocola	GCF_000154845.1	EDV00711.1	hypothetical protein	12	26	0.703121	3.45912	7.4674	17.5731	26.0452	0.0160788	0.0364933	19	3	0.157895	0.133914	0.740799
Bacteroides coprocola	GCF_000154845.1	EDV00836.1	Mg2+ transporter-C family protein	20	33	0.983419	3.13901	4.4064	5.36358	3.76148	0.0116767	0.0207153	19	3	0.157895	0.133914	0.740799	GO:0016021	integral component of membrane [GO:0016021]			integral component of membrane [GO:0016021]
Bacteroides coprocola	GCF_000154845.1	EDU98664.1	hypothetical protein	20	34	0.990508	6.87893	5.02084	11.4576	6.79876	0.000545097	0.0217166	76	8	0.105263	0.141845	0.77369	GO:0016021; GO:0055085	integral component of membrane [GO:0016021]; transmembrane transport [GO:0055085]	transmembrane transport [GO:0055085]		integral component of membrane [GO:0016021]
Bacteroides coprocola	GCF_000154845.1	EDU98703.1	outer membrane protein	20	34	0.995378	3.61248	2.82507	6.33724	5.3944	0.00282173	0.028566	30	4	0.133333	0.14224	0.77369
Bacteroides coprocola	GCF_000154845.1	EDU99490.1	transporter, major facilitator family protein	20	33	0.981125	3.01837	2.61701	5.81545	3.41314	0.0226455	0.0117817	41	5	0.121951	0.141933	0.77369	GO:0016021; GO:0055085	integral component of membrane [GO:0016021]; transmembrane transport [GO:0055085]	transmembrane transport [GO:0055085]		integral component of membrane [GO:0016021]
Bacteroides coprocola	GCF_000154845.1	EDV00512.1	hypothetical protein	20	34	0.994658	3.33333	2.35897	6.03364	4.41936	0.0408288	0.0194662	41	5	0.121951	0.141933	0.77369	GO:0005524	ATP binding [GO:0005524]		ATP binding [GO:0005524]
Bacteroides coprocola	GCF_000154845.1	EDV00452.1	polygalacturonase (pectinase)	20	34	0.993453	5.56203	5.67601	10.6431	7.62	0.0129241	0.0246665	113	11	0.0973451	0.143626	0.774743	GO:0004650; GO:0005975	polygalacturonase activity [GO:0004650]; carbohydrate metabolic process [GO:0005975]	carbohydrate metabolic process [GO:0005975]	polygalacturonase activity [GO:0004650]
Bacteroides coprocola	GCF_000154845.1	EDV02087.1	peptidase, S41 family	20	34	0.991908	8.89513	6.14429	12.5678	7.22016	0.0782613	0.016891	138	13	0.0942029	0.143112	0.774743	GO:0008236	serine-type peptidase activity [GO:0008236]		serine-type peptidase activity [GO:0008236]
Bacteroides coprocola	GCF_000154845.1	EDU99464.1	hypothetical protein	20	34	0.991849	5.51643	2.60077	7.60567	3.96079	0.0688311	0.0142448	53	6	0.113208	0.147481	0.788995
Bacteroides coprocola	GCF_000154845.1	EDU99826.1	4-deoxy-L-threo-5-hexosulose-uronate ketol-isomerase	20	34	0.997495	1.40693	2.63101	6.3973	7.50554	0.00416131	0.0112445	53	6	0.113208	0.147481	0.788995	GO:0008270; GO:0008697; GO:0045490	4-deoxy-L-threo-5-hexosulose-uronate ketol-isomerase activity [GO:0008697]; zinc ion binding [GO:0008270]; pectin catabolic process [GO:0045490]	pectin catabolic process [GO:0045490]	4-deoxy-L-threo-5-hexosulose-uronate ketol-isomerase activity [GO:0008697]; zinc ion binding [GO:0008270]
Bacteroides coprocola	GCF_000154845.1	EDU99261.1	uracil-DNA glycosylase	20	33	0.979973	3.92157	3.45265	6.43244	4.57699	0.029514	0.0426791	20	3	0.15	0.150041	0.792897	GO:0004844; GO:0005737; GO:0006284	cytoplasm [GO:0005737]; uracil DNA N-glycosylase activity [GO:0004844]; base-excision repair [GO:0006284]	base-excision repair [GO:0006284]	uracil DNA N-glycosylase activity [GO:0004844]	cytoplasm [GO:0005737]
Bacteroides coprocola	GCF_000154845.1	EDV00303.1	putative CDP-diacylglycerol-serine O-phosphatidyltransferase	20	33	0.986	2.15311	2.53558	5.20687	4.07696	0.00643009	0.0137455	20	3	0.15	0.150041	0.792897	GO:0008654; GO:0016021; GO:0016780	integral component of membrane [GO:0016021]; phosphotransferase activity, for other substituted phosphate groups [GO:0016780]; phospholipid biosynthetic process [GO:0008654]	phospholipid biosynthetic process [GO:0008654]	phosphotransferase activity, for other substituted phosphate groups [GO:0016780]	integral component of membrane [GO:0016021]
Bacteroides coprocola	GCF_000154845.1	EDV02442.1	hypothetical protein	20	33	0.98685	4.60922	5.0207	9.09662	4.6207	0.014519	0.0112852	77	8	0.103896	0.149507	0.792897	GO:0016021	integral component of membrane [GO:0016021]			integral component of membrane [GO:0016021]
Bacteroides coprocola	GCF_000154845.1	EDV02221.1	hypothetical protein	19	31	0.927275	1.65779	2.30889	3.79619	2.91795	0.00753505	0.0124028	42	5	0.119048	0.152708	0.803728
Bacteroides coprocola	GCF_000154845.1	EDV00819.1	hypothetical protein	20	33	0.979967	3.05383	2.80603	5.35867	4.03487	0.0443777	0.0221355	31	4	0.129032	0.155101	0.81303
Bacteroides coprocola	GCF_000154845.1	EDV00393.1	threonine--tRNA ligase	20	34	0.997586	2.78207	3.29646	5.31201	3.75132	0.0632573	0.0225879	79	8	0.101266	0.165411	0.857417	GO:0004829; GO:0005524; GO:0005737; GO:0006435; GO:0046872	cytoplasm [GO:0005737]; ATP binding [GO:0005524]; metal ion binding [GO:0046872]; threonine-tRNA ligase activity [GO:0004829]; threonyl-tRNA aminoacylation [GO:0006435]	threonyl-tRNA aminoacylation [GO:0006435]	ATP binding [GO:0005524]; metal ion binding [GO:0046872]; threonine-tRNA ligase activity [GO:0004829]	cytoplasm [GO:0005737]
Bacteroides coprocola	GCF_000154845.1	EDV00590.1	dihydrolipoyl dehydrogenase	20	33	0.985321	3.05742	2.42672	5.08839	3.00247	0.0180327	0.0195549	55	6	0.109091	0.166867	0.857417	GO:0004148; GO:0005623; GO:0006096; GO:0045454; GO:0050660	cell [GO:0005623]; dihydrolipoyl dehydrogenase activity [GO:0004148]; flavin adenine dinucleotide binding [GO:0050660]; cell redox homeostasis [GO:0045454]; glycolytic process [GO:0006096]	cell redox homeostasis [GO:0045454]; glycolytic process [GO:0006096]	dihydrolipoyl dehydrogenase activity [GO:0004148]; flavin adenine dinucleotide binding [GO:0050660]	cell [GO:0005623]
Bacteroides coprocola	GCF_000154845.1	EDV00870.1	DNA ligase (NAD+)	20	34	0.993531	2.74451	3.72584	5.26479	3.65409	0.0580049	0.021567	79	8	0.101266	0.165411	0.857417	GO:0003677; GO:0003911; GO:0006260; GO:0006281; GO:0046872	DNA binding [GO:0003677]; DNA ligase (NAD+) activity [GO:0003911]; metal ion binding [GO:0046872]; DNA repair [GO:0006281]; DNA replication [GO:0006260]	DNA repair [GO:0006281]; DNA replication [GO:0006260]	DNA binding [GO:0003677]; DNA ligase (NAD+) activity [GO:0003911]; metal ion binding [GO:0046872]
Bacteroides coprocola	GCF_000154845.1	EDV01408.1	hypothetical protein	20	34	0.987683	1.79128	2.10569	4.03152	3.33899	0.0239446	0.0213021	21	3	0.142857	0.166746	0.857417	GO:0016021	integral component of membrane [GO:0016021]			integral component of membrane [GO:0016021]
Bacteroides coprocola	GCF_000154845.1	EDV02441.1	hypothetical protein	20	33	0.986578	5.42636	3.10078	7.69494	3.61349	0.00964917	0.0194662	21	3	0.142857	0.166746	0.857417	GO:0016021	integral component of membrane [GO:0016021]			integral component of membrane [GO:0016021]
Bacteroides coprocola	GCF_000154845.1	EDU99524.1	antioxidant, AhpC/TSA family	20	33	0.987078	2.11111	2.85233	3.98693	3.19564	0.0403439	0.0257441	11	2	0.181818	0.168177	0.858388	GO:0004601; GO:0005623; GO:0045454; GO:0051920	cell [GO:0005623]; peroxidase activity [GO:0004601]; peroxiredoxin activity [GO:0051920]; cell redox homeostasis [GO:0045454]	cell redox homeostasis [GO:0045454]	peroxidase activity [GO:0004601]; peroxiredoxin activity [GO:0051920]	cell [GO:0005623]
Bacteroides coprocola	GCF_000154845.1	EDU99755.1	tetrahydrofolate dehydrogenase/cyclohydrolase, NAD(P)-binding domain protein	20	33	0.986835	3.75936	3.50032	5.80232	3.48924	0.0221416	0.0361265	32	4	0.125	0.168376	0.858388	GO:0000105; GO:0004477; GO:0004488; GO:0006164; GO:0009086; GO:0009396; GO:0035999	methenyltetrahydrofolate cyclohydrolase activity [GO:0004477]; methylenetetrahydrofolate dehydrogenase (NADP+) activity [GO:0004488]; folic acid-containing compound biosynthetic process [GO:0009396]; histidine biosynthetic process [GO:0000105]; methionine biosynthetic process [GO:0009086]; purine nucleotide biosynthetic process [GO:0006164]; tetrahydrofolate interconversion [GO:0035999]	folic acid-containing compound biosynthetic process [GO:0009396]; histidine biosynthetic process [GO:0000105]; methionine biosynthetic process [GO:0009086]; purine nucleotide biosynthetic process [GO:0006164]; tetrahydrofolate interconversion [GO:0035999]	methenyltetrahydrofolate cyclohydrolase activity [GO:0004477]; methylenetetrahydrofolate dehydrogenase (NADP+) activity [GO:0004488]
Bacteroides coprocola	GCF_000154845.1	EDU99684.1	transcription antitermination factor NusB	20	34	0.993488	3.56315	3.51857	7.84119	8.01352	0.05131	0.0174961	80	8	0.1	0.173642	0.878347	GO:0003723; GO:0006353; GO:0006355	RNA binding [GO:0003723]; DNA-templated transcription, termination [GO:0006353]; regulation of transcription, DNA-templated [GO:0006355]	DNA-templated transcription, termination [GO:0006353]; regulation of transcription, DNA-templated [GO:0006355]	RNA binding [GO:0003723]
Bacteroides coprocola	GCF_000154845.1	EDV00231.1	phosphoribulokinase/uridine kinase family protein	20	33	0.987843	5.04505	3.6454	8.74404	4.63811	0.00418286	0.012776	80	8	0.1	0.173642	0.878347	GO:0005524; GO:0016301	ATP binding [GO:0005524]; kinase activity [GO:0016301]		ATP binding [GO:0005524]; kinase activity [GO:0016301]
Bacteroides coprocola	GCF_000154845.1	EDV02240.1	SusD family protein	17	31	0.893039	3.63128	3.68698	6.95585	5.45077	0.00581961	0.0319978	68	7	0.102941	0.176022	0.886934
Bacteroides coprocola	GCF_000154845.1	EDV00567.1	putative serine O-acetyltransferase	20	34	0.997683	6.69989	4.42241	10.8185	6.29043	0.00693234	0.0159266	56	6	0.107143	0.176941	0.888121	GO:0016740	transferase activity [GO:0016740]		transferase activity [GO:0016740]
Bacteroides coprocola	GCF_000154845.1	EDU99171.1	pectate lyase	20	33	0.988687	5.78801	4.99032	10.5628	4.68879	0.00246216	0.0112445	94	9	0.0957447	0.186008	0.894965	GO:0016829	lyase activity [GO:0016829]		lyase activity [GO:0016829]
Bacteroides coprocola	GCF_000154845.1	EDU99687.1	ribosomal protein L25, Ctc-form	20	34	1	4.77387	4.04359	10.0995	8.91441	0.026148	0.0112852	45	5	0.111111	0.186929	0.894965	GO:0003735; GO:0005840; GO:0006412; GO:0008097	ribosome [GO:0005840]; 5S rRNA binding [GO:0008097]; structural constituent of ribosome [GO:0003735]; translation [GO:0006412]	translation [GO:0006412]	5S rRNA binding [GO:0008097]; structural constituent of ribosome [GO:0003735]	ribosome [GO:0005840]
Bacteroides coprocola	GCF_000154845.1	EDU99806.1	rhamnulokinase	20	34	0.989733	5.33977	3.59854	8.5635	4.96654	0.0468855	0.0253698	69	7	0.101449	0.185276	0.894965	GO:0005524; GO:0008993; GO:0019301	ATP binding [GO:0005524]; rhamnulokinase activity [GO:0008993]; rhamnose catabolic process [GO:0019301]	rhamnose catabolic process [GO:0019301]	ATP binding [GO:0005524]; rhamnulokinase activity [GO:0008993]
Bacteroides coprocola	GCF_000154845.1	EDU99807.1	putative L-rhamnose isomerase	20	34	0.997371	3.4689	4.89814	8.86823	8.23214	0.0272361	0.0142448	94	9	0.0957447	0.186008	0.894965	GO:0005737; GO:0008740; GO:0019301; GO:0030145	cytoplasm [GO:0005737]; L-rhamnose isomerase activity [GO:0008740]; manganese ion binding [GO:0030145]; rhamnose catabolic process [GO:0019301]	rhamnose catabolic process [GO:0019301]	L-rhamnose isomerase activity [GO:0008740]; manganese ion binding [GO:0030145]	cytoplasm [GO:0005737]
Bacteroides coprocola	GCF_000154845.1	EDV00028.1	ferrous iron transport protein B	20	34	0.990115	1.96897	2.23771	6.16443	5.94522	0.0738759	0.0113048	106	10	0.0943396	0.181114	0.894965	GO:0005525; GO:0005886; GO:0015093; GO:0016021; GO:0046914; GO:0055072	integral component of membrane [GO:0016021]; plasma membrane [GO:0005886]; ferrous iron transmembrane transporter activity [GO:0015093]; GTP binding [GO:0005525]; transition metal ion binding [GO:0046914]; iron ion homeostasis [GO:0055072]	iron ion homeostasis [GO:0055072]	ferrous iron transmembrane transporter activity [GO:0015093]; GTP binding [GO:0005525]; transition metal ion binding [GO:0046914]	integral component of membrane [GO:0016021]; plasma membrane [GO:0005886]
Bacteroides coprocola	GCF_000154845.1	EDV00062.1	ATP-dependent Clp protease, ATP-binding subunit ClpX	20	34	0.99585	1.3253	1.27696	4.90688	7.76536	0.0517773	0.0162248	81	8	0.0987654	0.182053	0.894965	GO:0005524; GO:0006457; GO:0008233; GO:0008270	ATP binding [GO:0005524]; peptidase activity [GO:0008233]; zinc ion binding [GO:0008270]; protein folding [GO:0006457]	protein folding [GO:0006457]	ATP binding [GO:0005524]; peptidase activity [GO:0008233]; zinc ion binding [GO:0008270]
Bacteroides coprocola	GCF_000154845.1	EDV00075.1	tRNA nucleotidyltransferase/poly(A) polymerase family protein	20	34	0.995758	1.92563	1.84136	4.7705	3.47031	0.0059808	0.0142448	57	6	0.105263	0.187254	0.894965	GO:0003723; GO:0005524; GO:0006396; GO:0016779	ATP binding [GO:0005524]; nucleotidyltransferase activity [GO:0016779]; RNA binding [GO:0003723]; RNA processing [GO:0006396]	RNA processing [GO:0006396]	ATP binding [GO:0005524]; nucleotidyltransferase activity [GO:0016779]; RNA binding [GO:0003723]
Bacteroides coprocola	GCF_000154845.1	EDV00912.1	glycine hydroxymethyltransferase	20	34	0.996805	2.61514	3.99788	4.84456	3.78562	0.0131822	0.0227686	69	7	0.101449	0.185276	0.894965	GO:0004372; GO:0005737; GO:0008168; GO:0019264; GO:0030170; GO:0035999	cytoplasm [GO:0005737]; glycine hydroxymethyltransferase activity [GO:0004372]; methyltransferase activity [GO:0008168]; pyridoxal phosphate binding [GO:0030170]; glycine biosynthetic process from serine [GO:0019264]; tetrahydrofolate interconversion [GO:0035999]	glycine biosynthetic process from serine [GO:0019264]; tetrahydrofolate interconversion [GO:0035999]	glycine hydroxymethyltransferase activity [GO:0004372]; methyltransferase activity [GO:0008168]; pyridoxal phosphate binding [GO:0030170]	cytoplasm [GO:0005737]
Bacteroides coprocola	GCF_000154845.1	EDV01066.1	hypothetical protein	20	33	0.987219	7.54902	8.64248	12.3417	7.97718	0.00118447	0.024118	22	3	0.136364	0.18396	0.894965	GO:0016021	integral component of membrane [GO:0016021]			integral component of membrane [GO:0016021]
Bacteroides coprocola	GCF_000154845.1	EDV01577.1	hypothetical protein	20	34	0.997438	2.49433	3.64931	8.27331	9.3624	0.00469942	0.0174961	33	4	0.121212	0.182033	0.894965
Bacteroides coprocola	GCF_000154845.1	EDV01837.1	glycosyl hydrolase family 3 N-terminal domain protein	20	34	0.993819	5.9889	6.25219	11.0873	8.15663	0.00882882	0.0282109	211	18	0.0853081	0.186654	0.894965	GO:0004553; GO:0005975	hydrolase activity, hydrolyzing O-glycosyl compounds [GO:0004553]; carbohydrate metabolic process [GO:0005975]	carbohydrate metabolic process [GO:0005975]	hydrolase activity, hydrolyzing O-glycosyl compounds [GO:0004553]
Bacteroides coprocola	GCF_000154845.1	EDV01898.1	peptidase, M48 family	18	33	0.939671	3.11111	4.13903	5.77433	5.01837	0.0776838	0.0391725	22	3	0.136364	0.18396	0.894965	GO:0004222	metalloendopeptidase activity [GO:0004222]		metalloendopeptidase activity [GO:0004222]
Bacteroides coprocola	GCF_000154845.1	EDV02064.1	2-dehydropantoate 2-reductase	20	34	0.99604	2.57675	1.74321	4.40324	3.49348	0.000306857	0.0300978	45	5	0.111111	0.186929	0.894965	GO:0005737; GO:0008677; GO:0015940; GO:0050661	cytoplasm [GO:0005737]; 2-dehydropantoate 2-reductase activity [GO:0008677]; NADP binding [GO:0050661]; pantothenate biosynthetic process [GO:0015940]	pantothenate biosynthetic process [GO:0015940]	2-dehydropantoate 2-reductase activity [GO:0008677]; NADP binding [GO:0050661]	cytoplasm [GO:0005737]
Bacteroides coprocola	GCF_000154845.1	EDU99275.1	nicotinate-nucleotide adenylyltransferase	20	34	0.991894	7.74411	8.3227	13.3195	8.48033	0.0484676	0.0413895	34	4	0.117647	0.196038	0.930241	GO:0004515; GO:0005524; GO:0009435	ATP binding [GO:0005524]; nicotinate-nucleotide adenylyltransferase activity [GO:0004515]; NAD biosynthetic process [GO:0009435]	NAD biosynthetic process [GO:0009435]	ATP binding [GO:0005524]; nicotinate-nucleotide adenylyltransferase activity [GO:0004515]
Bacteroides coprocola	GCF_000154845.1	EDV01424.1	ABC transporter, ATP-binding protein	20	33	0.982127	5.31524	6.69774	13.0386	14.4478	0.00544511	0.0145449	108	10	0.0925926	0.196066	0.930241	GO:0005524; GO:0016887	ATP binding [GO:0005524]; ATPase activity [GO:0016887]		ATPase activity [GO:0016887]; ATP binding [GO:0005524]
Bacteroides coprocola	GCF_000154845.1	EDU99165.1	hypothetical protein	19	34	0.981417	2.10526	3.26196	8.04954	7.68401	0.0225057	0.0127288	23	3	0.130435	0.201613	0.949625
Bacteroides coprocola	GCF_000154845.1	EDV02521.1	naphthoate synthase	20	33	0.982649	3.0303	1.97319	3.99287	2.10875	0.0186366	0.0282109	23	3	0.130435	0.201613	0.949625	GO:0008935; GO:0009234	1,4-dihydroxy-2-naphthoyl-CoA synthase activity [GO:0008935]; menaquinone biosynthetic process [GO:0009234]	menaquinone biosynthetic process [GO:0009234]	1,4-dihydroxy-2-naphthoyl-CoA synthase activity [GO:0008935]
Bacteroides coprocola	GCF_000154845.1	EDU99059.1	carboxyl transferase domain protein	20	34	0.999746	4.1422	3.56856	9.18998	14.0088	0.0337191	0.017926	161	14	0.0869565	0.202971	0.952573	GO:0016740; GO:0016874	ligase activity [GO:0016874]; transferase activity [GO:0016740]		ligase activity [GO:0016874]; transferase activity [GO:0016740]
Bacteroides coprocola	GCF_000154845.1	EDV02551.1	hypothetical protein	20	33	0.981372	5.40574	7.89875	8.24802	8.25909	0.0134347	0.0255202	59	6	0.101695	0.208547	0.975218
Bacteroides coprocola	GCF_000154845.1	EDV00074.1	hypothetical protein	20	34	0.989142	4.61631	2.81902	7.37057	3.56325	0.014965	0.0148867	35	4	0.114286	0.210358	0.976661
Bacteroides coprocola	GCF_000154845.1	EDV00718.1	Ser/Thr phosphatase family protein	20	33	0.983606	3.38164	1.77499	5.68343	3.16228	0.0528457	0.0131549	35	4	0.114286	0.210358	0.976661	GO:0016787	hydrolase activity [GO:0016787]		hydrolase activity [GO:0016787]
Bacteroides coprocola	GCF_000154845.1	EDU98711.1	redoxin family protein	20	34	0.993213	3.02144	6.3007	8.25593	9.32536	0.0399946	0.0301705	24	3	0.125	0.219638	0.981199	GO:0005623; GO:0008379; GO:0045454	cell [GO:0005623]; thioredoxin peroxidase activity [GO:0008379]; cell redox homeostasis [GO:0045454]	cell redox homeostasis [GO:0045454]	thioredoxin peroxidase activity [GO:0008379]	cell [GO:0005623]
Bacteroides coprocola	GCF_000154845.1	EDU99072.1	ACT domain protein	20	34	0.995048	1.4652	3.3572	4.9763	6.16551	0.000357242	0.0178038	13	2	0.153846	0.218655	0.981199	GO:0008152; GO:0016597	amino acid binding [GO:0016597]; metabolic process [GO:0008152]	metabolic process [GO:0008152]	amino acid binding [GO:0016597]
Bacteroides coprocola	GCF_000154845.1	EDU99111.1	excinuclease ABC, A subunit	20	34	0.993467	3.42342	3.77175	7.76024	6.10314	0.00152774	0.0180475	176	15	0.0852273	0.214015	0.981199	GO:0003677; GO:0005524; GO:0005737; GO:0006289; GO:0009380; GO:0009381; GO:0016887; GO:0046872	cytoplasm [GO:0005737]; excinuclease repair complex [GO:0009380]; ATP binding [GO:0005524]; ATPase activity [GO:0016887]; DNA binding [GO:0003677]; excinuclease ABC activity [GO:0009381]; metal ion binding [GO:0046872]; nucleotide-excision repair [GO:0006289]	nucleotide-excision repair [GO:0006289]	ATPase activity [GO:0016887]; ATP binding [GO:0005524]; DNA binding [GO:0003677]; excinuclease ABC activity [GO:0009381]; metal ion binding [GO:0046872]	cytoplasm [GO:0005737]; excinuclease repair complex [GO:0009380]
Bacteroides coprocola	GCF_000154845.1	EDU99512.1	hypothetical protein	20	33	0.981239	5.88235	9.89068	15.9554	14.6697	0.00890776	0.012776	13	2	0.153846	0.218655	0.981199
Bacteroides coprocola	GCF_000154845.1	EDV00535.1	hypothetical protein	20	33	0.920428	9.65807	9.73434	16.7339	11.7113	0.00350274	0.0196862	190	16	0.0842105	0.218104	0.981199
Bacteroides coprocola	GCF_000154845.1	EDV00800.1	Sigma-70 region 2	20	34	0.99258	2.05255	1.78937	3.95785	2.58074	0.0210331	0.0156444	13	2	0.153846	0.218655	0.981199	GO:0003677; GO:0003700; GO:0006352; GO:0016987	DNA binding [GO:0003677]; sigma factor activity [GO:0016987]; transcription factor activity, sequence-specific DNA binding [GO:0003700]; DNA-templated transcription, initiation [GO:0006352]	DNA-templated transcription, initiation [GO:0006352]	DNA binding [GO:0003677]; sigma factor activity [GO:0016987]; transcription factor activity, sequence-specific DNA binding [GO:0003700]
Bacteroides coprocola	GCF_000154845.1	EDV01379.1	crossover junction endodeoxyribonuclease RuvC	20	34	0.988044	1.75439	3.28216	4.84648	4.72605	0.0668313	0.0175589	24	3	0.125	0.219638	0.981199	GO:0000287; GO:0003676; GO:0006281; GO:0006310; GO:0008821	crossover junction endodeoxyribonuclease activity [GO:0008821]; magnesium ion binding [GO:0000287]; nucleic acid binding [GO:0003676]; DNA recombination [GO:0006310]; DNA repair [GO:0006281]	DNA recombination [GO:0006310]; DNA repair [GO:0006281]	crossover junction endodeoxyribonuclease activity [GO:0008821]; magnesium ion binding [GO:0000287]; nucleic acid binding [GO:0003676]
Bacteroides coprocola	GCF_000154845.1	EDV01571.1	polysaccharide biosynthesis protein	20	34	0.991877	3.52113	2.84451	5.84752	4.56221	0.0150338	0.0380037	60	6	0.1	0.2195	0.981199	GO:0016021	integral component of membrane [GO:0016021]			integral component of membrane [GO:0016021]
Bacteroides coprocola	GCF_000154845.1	EDV01778.1	tRNA modification GTPase TrmE	20	34	0.987503	7.51703	4.65212	11.5044	5.74456	0.0030076	0.0162248	60	6	0.1	0.2195	0.981199	GO:0003924; GO:0005525; GO:0005737; GO:0006400; GO:0046872	cytoplasm [GO:0005737]; GTP binding [GO:0005525]; GTPase activity [GO:0003924]; metal ion binding [GO:0046872]; tRNA modification [GO:0006400]	tRNA modification [GO:0006400]	GTPase activity [GO:0003924]; GTP binding [GO:0005525]; metal ion binding [GO:0046872]	cytoplasm [GO:0005737]
Bacteroides coprocola	GCF_000154845.1	EDV02317.1	cytochrome c assembly protein	16	30	0.858734	1.02171	2.70922	4.01923	3.98013	0.000612334	0.0163372	24	3	0.125	0.219638	0.981199	GO:0016021; GO:0017004; GO:0020037	integral component of membrane [GO:0016021]; heme binding [GO:0020037]; cytochrome complex assembly [GO:0017004]	cytochrome complex assembly [GO:0017004]	heme binding [GO:0020037]	integral component of membrane [GO:0016021]
Bacteroides coprocola	GCF_000154845.1	EDV02625.1	5'-nucleotidase, C-terminal domain protein	20	34	0.991165	2.1764	2.35171	4.87481	2.95444	0.000883573	0.0112852	60	6	0.1	0.2195	0.981199	GO:0000166; GO:0009166; GO:0016787	hydrolase activity [GO:0016787]; nucleotide binding [GO:0000166]; nucleotide catabolic process [GO:0009166]	nucleotide catabolic process [GO:0009166]	hydrolase activity [GO:0016787]; nucleotide binding [GO:0000166]
Bacteroides coprocola	GCF_000154845.1	EDV01572.1	hydrophobic domain protein	20	33	0.988284	4.76718	3.45464	6.21949	2.83788	0.0565745	0.0381528	48	5	0.104167	0.223596	0.995461	GO:0016021	integral component of membrane [GO:0016021]			integral component of membrane [GO:0016021]
Bacteroides coprocola	GCF_000154845.1	EDV01393.1	ATPase, AAA family	20	34	0.993508	1.84314	1.776	3.2526	2.25984	0.0861813	0.0299367	36	4	0.111111	0.22496	0.998115	GO:0003677; GO:0006260; GO:0006281; GO:0006310; GO:0009378	DNA binding [GO:0003677]; four-way junction helicase activity [GO:0009378]; DNA recombination [GO:0006310]; DNA repair [GO:0006281]; DNA replication [GO:0006260]	DNA recombination [GO:0006310]; DNA repair [GO:0006281]; DNA replication [GO:0006260]	DNA binding [GO:0003677]; four-way junction helicase activity [GO:0009378]
Bacteroides coprocola	GCF_000154845.1	EDU98613.1	putative alpha-1,2-mannosidase	20	34	0.988247	5.35088	4.61382	8.67658	5.44906	2.3414e-06	0.0293299	102	4	0.0392157	0.920784	1	GO:0003824; GO:0005975; GO:0030246	carbohydrate binding [GO:0030246]; catalytic activity [GO:0003824]; carbohydrate metabolic process [GO:0005975]	carbohydrate metabolic process [GO:0005975]	carbohydrate binding [GO:0030246]; catalytic activity [GO:0003824]
Bacteroides coprocola	GCF_000154845.1	EDU98615.1	putative alpha-1,2-mannosidase	20	34	0.998388	6.86685	3.50517	9.64207	8.77486	0.0358101	0.0436783	198	5	0.0252525	0.99784	1	GO:0003824; GO:0005975; GO:0030246	carbohydrate binding [GO:0030246]; catalytic activity [GO:0003824]; carbohydrate metabolic process [GO:0005975]	carbohydrate metabolic process [GO:0005975]	carbohydrate binding [GO:0030246]; catalytic activity [GO:0003824]
Bacteroides coprocola	GCF_000154845.1	EDU98617.1	aspartate kinase	20	34	0.998136	8.86214	5.17446	13.9154	6.70519	0.0705733	0.0113708	138	6	0.0434783	0.911696	1	GO:0004072	aspartate kinase activity [GO:0004072]		aspartate kinase activity [GO:0004072]
Bacteroides coprocola	GCF_000154845.1	EDU98619.1	hypothetical protein	20	34	1	12.1333	6.61177	20.3922	15.0138	0.00215242	0.0176517	49	1	0.0204082	0.967854	1
Bacteroides coprocola	GCF_000154845.1	EDU98620.1	biotin synthase	20	34	0.999207	6.68757	4.17188	13.5047	9.47387	0.012005	0.0112445	102	7	0.0686275	0.541465	1	GO:0004076; GO:0005506; GO:0009102; GO:0051537; GO:0051539	2 iron, 2 sulfur cluster binding [GO:0051537]; 4 iron, 4 sulfur cluster binding [GO:0051539]; biotin synthase activity [GO:0004076]; iron ion binding [GO:0005506]; biotin biosynthetic process [GO:0009102]	biotin biosynthetic process [GO:0009102]	2 iron, 2 sulfur cluster binding [GO:0051537]; 4 iron, 4 sulfur cluster binding [GO:0051539]; biotin synthase activity [GO:0004076]; iron ion binding [GO:0005506]
Bacteroides coprocola	GCF_000154845.1	EDU98622.1	8-amino-7-oxononanoate synthase	20	34	0.99973	10.3952	6.1226	16.3997	9.03899	0.000388661	0.0213021	129	9	0.0697674	0.512821	1	GO:0008710; GO:0009058; GO:0030170	8-amino-7-oxononanoate synthase activity [GO:0008710]; pyridoxal phosphate binding [GO:0030170]; biosynthetic process [GO:0009058]	biosynthetic process [GO:0009058]	8-amino-7-oxononanoate synthase activity [GO:0008710]; pyridoxal phosphate binding [GO:0030170]
Bacteroides coprocola	GCF_000154845.1	EDU98625.1	dethiobiotin synthase	20	34	0.998154	6.43327	7.22	13.2248	11.3406	0.0180751	0.0195549	74	6	0.0810811	0.386153	1	GO:0000287; GO:0004141; GO:0005524; GO:0005737; GO:0009102	cytoplasm [GO:0005737]; ATP binding [GO:0005524]; dethiobiotin synthase activity [GO:0004141]; magnesium ion binding [GO:0000287]; biotin biosynthetic process [GO:0009102]	biotin biosynthetic process [GO:0009102]	ATP binding [GO:0005524]; dethiobiotin synthase activity [GO:0004141]; magnesium ion binding [GO:0000287]	cytoplasm [GO:0005737]
Bacteroides coprocola	GCF_000154845.1	EDU98627.1	putative alpha-1,2-mannosidase	20	34	0.996703	5.26794	2.51378	8.06954	6.70597	0.0151139	0.0147972	160	3	0.01875	0.99894	1	GO:0003824; GO:0005975; GO:0030246	carbohydrate binding [GO:0030246]; catalytic activity [GO:0003824]; carbohydrate metabolic process [GO:0005975]	carbohydrate metabolic process [GO:0005975]	carbohydrate binding [GO:0030246]; catalytic activity [GO:0003824]
Bacteroides coprocola	GCF_000154845.1	EDU98630.1	hypothetical protein	20	33	0.980955	3.11555	1.68169	4.60838	2.44774	0.00592213	0.0196136	53	2	0.0377358	0.882179	1
Bacteroides coprocola	GCF_000154845.1	EDU98641.1	NAD+ synthase	20	34	0.992468	2.04134	2.95739	3.60834	3.40279	0.0184461	0.0337669	78	2	0.025641	0.971981	1	GO:0003952; GO:0005524; GO:0008795; GO:0009435; GO:0016810	ATP binding [GO:0005524]; hydrolase activity, acting on carbon-nitrogen (but not peptide) bonds [GO:0016810]; NAD+ synthase (glutamine-hydrolyzing) activity [GO:0003952]; NAD+ synthase activity [GO:0008795]; NAD biosynthetic process [GO:0009435]	NAD biosynthetic process [GO:0009435]	ATP binding [GO:0005524]; hydrolase activity, acting on carbon-nitrogen (but not peptide) bonds [GO:0016810]; NAD+ synthase (glutamine-hydrolyzing) activity [GO:0003952]; NAD+ synthase activity [GO:0008795]
Bacteroides coprocola	GCF_000154845.1	EDU98647.1	Sigma-54 interaction domain protein	20	33	0.984084	3.84025	5.39824	7.34165	5.88318	0.0454734	0.0231172	40	4	0.1	0.285531	1	GO:0005524; GO:0006351; GO:0006355; GO:0043565	ATP binding [GO:0005524]; sequence-specific DNA binding [GO:0043565]; regulation of transcription, DNA-templated [GO:0006355]; transcription, DNA-templated [GO:0006351]	regulation of transcription, DNA-templated [GO:0006355]; transcription, DNA-templated [GO:0006351]	ATP binding [GO:0005524]; sequence-specific DNA binding [GO:0043565]
Bacteroides coprocola	GCF_000154845.1	EDU98648.1	hypothetical protein	20	34	0.995591	2.47469	3.06775	5.51218	5.00954	0.0225814	0.01602	121	7	0.0578512	0.719022	1
Bacteroides coprocola	GCF_000154845.1	EDU98649.1	phosphatidylglycerophosphatase A	20	34	0.998071	1.77083	2.30818	4.73071	4.886	0.00792775	0.0280198	24	1	0.0416667	0.814261	1	GO:0006629; GO:0008962; GO:0016021	integral component of membrane [GO:0016021]; phosphatidylglycerophosphatase activity [GO:0008962]; lipid metabolic process [GO:0006629]	lipid metabolic process [GO:0006629]	phosphatidylglycerophosphatase activity [GO:0008962]	integral component of membrane [GO:0016021]
Bacteroides coprocola	GCF_000154845.1	EDU98651.1	CDP-alcohol phosphatidyltransferase	20	34	0.990524	2.99708	3.79765	5.67595	4.23672	0.0330942	0.0247186	15	2	0.133333	0.27017	1	GO:0008654; GO:0016021; GO:0016780	integral component of membrane [GO:0016021]; phosphotransferase activity, for other substituted phosphate groups [GO:0016780]; phospholipid biosynthetic process [GO:0008654]	phospholipid biosynthetic process [GO:0008654]	phosphotransferase activity, for other substituted phosphate groups [GO:0016780]	integral component of membrane [GO:0016021]
Bacteroides coprocola	GCF_000154845.1	EDU98652.1	PAP2 family protein	20	34	0.989237	4.38034	4.90639	7.88713	5.93725	0.0262272	0.02658	46	4	0.0869565	0.379484	1	GO:0016021	integral component of membrane [GO:0016021]			integral component of membrane [GO:0016021]
Bacteroides coprocola	GCF_000154845.1	EDU98654.1	inositol-3-phosphate synthase	20	34	0.994351	1.79664	2.67338	3.92209	4.1791	0.00161238	0.021853	45	2	0.0444444	0.818216	1	GO:0004512; GO:0006021; GO:0008654	inositol-3-phosphate synthase activity [GO:0004512]; inositol biosynthetic process [GO:0006021]; phospholipid biosynthetic process [GO:0008654]	inositol biosynthetic process [GO:0006021]; phospholipid biosynthetic process [GO:0008654]	inositol-3-phosphate synthase activity [GO:0004512]
Bacteroides coprocola	GCF_000154845.1	EDU98656.1	putative 2-C-methyl-D-erythritol 4-phosphate cytidylyltransferase	20	33	0.984105	4.79826	7.63631	7.63889	7.7267	0.0193831	0.0420656	40	0	0	1	1	GO:0019288; GO:0050518	2-C-methyl-D-erythritol 4-phosphate cytidylyltransferase activity [GO:0050518]; isopentenyl diphosphate biosynthetic process, methylerythritol 4-phosphate pathway [GO:0019288]	isopentenyl diphosphate biosynthetic process, methylerythritol 4-phosphate pathway [GO:0019288]	2-C-methyl-D-erythritol 4-phosphate cytidylyltransferase activity [GO:0050518]
Bacteroides coprocola	GCF_000154845.1	EDU98657.1	hypothetical protein	20	33	0.98049	2.84153	3.5143	6.46095	6.48167	0.0663087	0.0196136	47	1	0.0212766	0.96301	1	GO:0008654; GO:0016021; GO:0016780	integral component of membrane [GO:0016021]; phosphotransferase activity, for other substituted phosphate groups [GO:0016780]; phospholipid biosynthetic process [GO:0008654]	phospholipid biosynthetic process [GO:0008654]	phosphotransferase activity, for other substituted phosphate groups [GO:0016780]	integral component of membrane [GO:0016021]
Bacteroides coprocola	GCF_000154845.1	EDU98660.1	hypothetical protein	20	34	0.990404	2.52101	2.04778	4.20376	3.03878	0.0153657	0.0377311	33	2	0.0606061	0.664292	1
Bacteroides coprocola	GCF_000154845.1	EDU98662.1	glycosyltransferase, group 2 family protein	20	33	0.980721	3.7728	4.49772	7.53913	5.94777	0.00737145	0.0224015	130	7	0.0538462	0.78458	1	GO:0016757	transferase activity, transferring glycosyl groups [GO:0016757]		transferase activity, transferring glycosyl groups [GO:0016757]
Bacteroides coprocola	GCF_000154845.1	EDU98665.1	putative CRISPR-associated protein Csc1	20	34	0.998589	4.99695	3.59795	9.0375	8.33689	0.019174	0.0170567	154	11	0.0714286	0.472549	1	GO:0005524; GO:0016887	ATP binding [GO:0005524]; ATPase activity [GO:0016887]		ATPase activity [GO:0016887]; ATP binding [GO:0005524]
Bacteroides coprocola	GCF_000154845.1	EDU98667.1	D-isomer specific 2-hydroxyacid dehydrogenase, catalytic domain protein	20	33	0.987453	2.88671	2.41808	5.06216	2.97125	0.00959133	0.0162248	48	0	0	1	1	GO:0016616; GO:0051287	NAD binding [GO:0051287]; oxidoreductase activity, acting on the CH-OH group of donors, NAD or NADP as acceptor [GO:0016616]		NAD binding [GO:0051287]; oxidoreductase activity, acting on the CH-OH group of donors, NAD or NADP as acceptor [GO:0016616]
Bacteroides coprocola	GCF_000154845.1	EDU98668.1	tetratricopeptide repeat protein	20	33	0.982736	2.86172	2.30705	5.2925	2.81208	0.00837773	0.0112445	74	4	0.0540541	0.746603	1
Bacteroides coprocola	GCF_000154845.1	EDU98670.1	phospholipase, patatin family	20	33	0.984882	3.20755	4.40207	7.17721	6.43444	0.000194498	0.0112445	44	2	0.0454545	0.808323	1	GO:0006629	lipid metabolic process [GO:0006629]	lipid metabolic process [GO:0006629]
Bacteroides coprocola	GCF_000154845.1	EDU98672.1	hypothetical protein	20	33	0.968364	2.67857	5.47975	9.98971	17.238	6.06359e-05	0.0488732	19	1	0.0526316	0.736227	1	GO:0016021	integral component of membrane [GO:0016021]			integral component of membrane [GO:0016021]
Bacteroides coprocola	GCF_000154845.1	EDU98673.1	ketol-acid reductoisomerase	20	34	0.998945	1.44725	1.73365	4.17044	7.69279	0.0848483	0.0174961	74	1	0.0135135	0.994439	1	GO:0004455; GO:0009097; GO:0009099; GO:0016853; GO:0046872	isomerase activity [GO:0016853]; ketol-acid reductoisomerase activity [GO:0004455]; metal ion binding [GO:0046872]; isoleucine biosynthetic process [GO:0009097]; valine biosynthetic process [GO:0009099]	isoleucine biosynthetic process [GO:0009097]; valine biosynthetic process [GO:0009099]	isomerase activity [GO:0016853]; ketol-acid reductoisomerase activity [GO:0004455]; metal ion binding [GO:0046872]
Bacteroides coprocola	GCF_000154845.1	EDU98674.1	Acyl-ACP thioesterase	20	34	0.993728	1.00402	1.93416	2.25109	2.70044	0.0117609	0.0232209	28	0	0	1	1	GO:0006633; GO:0016790	thiolester hydrolase activity [GO:0016790]; fatty acid biosynthetic process [GO:0006633]	fatty acid biosynthetic process [GO:0006633]	thiolester hydrolase activity [GO:0016790]
Bacteroides coprocola	GCF_000154845.1	EDU98675.1	acetolactate synthase, small subunit	20	34	0.996482	0.537634	1.14751	3.66724	13.0482	0.0230488	0.020092	45	0	0	1	1	GO:0003984; GO:0009082; GO:0016597	acetolactate synthase activity [GO:0003984]; amino acid binding [GO:0016597]; branched-chain amino acid biosynthetic process [GO:0009082]	branched-chain amino acid biosynthetic process [GO:0009082]	acetolactate synthase activity [GO:0003984]; amino acid binding [GO:0016597]
Bacteroides coprocola	GCF_000154845.1	EDU98676.1	acetolactate synthase, large subunit, biosynthetic type	20	34	0.994471	2.14959	2.93446	5.75007	5.64635	0.0161765	0.0169251	103	8	0.0776699	0.397548	1	GO:0000287; GO:0003984; GO:0009097; GO:0009099; GO:0030976; GO:0050660	acetolactate synthase activity [GO:0003984]; flavin adenine dinucleotide binding [GO:0050660]; magnesium ion binding [GO:0000287]; thiamine pyrophosphate binding [GO:0030976]; isoleucine biosynthetic process [GO:0009097]; valine biosynthetic process [GO:0009099]	isoleucine biosynthetic process [GO:0009097]; valine biosynthetic process [GO:0009099]	acetolactate synthase activity [GO:0003984]; flavin adenine dinucleotide binding [GO:0050660]; magnesium ion binding [GO:0000287]; thiamine pyrophosphate binding [GO:0030976]
Bacteroides coprocola	GCF_000154845.1	EDU98677.1	dihydroxy-acid dehydratase	20	34	0.99487	2.33671	1.65386	6.70028	7.69752	0.0102979	0.0271532	122	4	0.0327869	0.968913	1	GO:0004160; GO:0009097; GO:0009099; GO:0046872; GO:0051539	4 iron, 4 sulfur cluster binding [GO:0051539]; dihydroxy-acid dehydratase activity [GO:0004160]; metal ion binding [GO:0046872]; isoleucine biosynthetic process [GO:0009097]; valine biosynthetic process [GO:0009099]	isoleucine biosynthetic process [GO:0009097]; valine biosynthetic process [GO:0009099]	4 iron, 4 sulfur cluster binding [GO:0051539]; dihydroxy-acid dehydratase activity [GO:0004160]; metal ion binding [GO:0046872]
Bacteroides coprocola	GCF_000154845.1	EDU98680.1	hypothetical protein	20	33	0.982488	5.31915	3.35373	7.57892	4.01047	0.0309808	0.0227686	33	2	0.0606061	0.664292	1
Bacteroides coprocola	GCF_000154845.1	EDU98686.1	3-oxo-5-alpha-steroid 4-dehydrogenase	20	34	0.989425	11.4987	6.47157	13.7559	5.39917	0.0215553	0.0295913	55	4	0.0727273	0.516418	1	GO:0003865; GO:0005737; GO:0008202; GO:0016021	cytoplasm [GO:0005737]; integral component of membrane [GO:0016021]; 3-oxo-5-alpha-steroid 4-dehydrogenase activity [GO:0003865]; steroid metabolic process [GO:0008202]	steroid metabolic process [GO:0008202]	3-oxo-5-alpha-steroid 4-dehydrogenase activity [GO:0003865]	cytoplasm [GO:0005737]; integral component of membrane [GO:0016021]
Bacteroides coprocola	GCF_000154845.1	EDU98692.1	hypothetical protein	20	34	0.989907	5.96672	5.63126	10.1694	5.63497	0.0363694	0.0146035	108	9	0.0833333	0.309358	1	GO:0009055; GO:0020037	electron carrier activity [GO:0009055]; heme binding [GO:0020037]		electron carrier activity [GO:0009055]; heme binding [GO:0020037]
Bacteroides coprocola	GCF_000154845.1	EDU98693.1	putative cytochrome c-type biogenesis protein CcsB	20	33	0.982658	4.34685	2.95475	7.52517	4.23397	0.00568664	0.0127288	109	9	0.0825688	0.318864	1	GO:0016021; GO:0017004; GO:0020037	integral component of membrane [GO:0016021]; heme binding [GO:0020037]; cytochrome complex assembly [GO:0017004]	cytochrome complex assembly [GO:0017004]	heme binding [GO:0020037]	integral component of membrane [GO:0016021]
Bacteroides coprocola	GCF_000154845.1	EDU98694.1	phosphoribosylglycinamide formyltransferase 2	20	34	0.998655	4.44444	3.64227	8.93849	7.7274	0.0028893	0.0162248	93	5	0.0537634	0.762799	1	GO:0000287; GO:0004644; GO:0005524; GO:0006189; GO:0043815	ATP binding [GO:0005524]; magnesium ion binding [GO:0000287]; phosphoribosylglycinamide formyltransferase 2 activity [GO:0043815]; phosphoribosylglycinamide formyltransferase activity [GO:0004644]; 'de novo' IMP biosynthetic process [GO:0006189]	'de novo' IMP biosynthetic process [GO:0006189]	ATP binding [GO:0005524]; magnesium ion binding [GO:0000287]; phosphoribosylglycinamide formyltransferase 2 activity [GO:0043815]; phosphoribosylglycinamide formyltransferase activity [GO:0004644]
Bacteroides coprocola	GCF_000154845.1	EDU98695.1	hypothetical protein	20	33	0.986178	3.26954	3.6535	5.11305	4.43322	0.00833379	0.0443468	30	1	0.0333333	0.878074	1	GO:0016021	integral component of membrane [GO:0016021]			integral component of membrane [GO:0016021]
Bacteroides coprocola	GCF_000154845.1	EDU98696.1	PspC domain protein	20	34	0.990925	4.51092	4.72811	8.33783	5.80414	0.0721932	0.0196136	69	2	0.0289855	0.952474	1	GO:0016021	integral component of membrane [GO:0016021]			integral component of membrane [GO:0016021]
Bacteroides coprocola	GCF_000154845.1	EDU98698.1	hypothetical protein	20	34	0.989815	6.66667	11.3652	15.2505	14.2248	0.0153444	0.0194662	13	1	0.0769231	0.598197	1
Bacteroides coprocola	GCF_000154845.1	EDU98699.1	acetyltransferase, GNAT family	20	34	0.999926	3.21285	2.64878	5.55162	4.1054	0.0145441	0.029461	29	0	0	1	1	GO:0008080	N-acetyltransferase activity [GO:0008080]		N-acetyltransferase activity [GO:0008080]
Bacteroides coprocola	GCF_000154845.1	EDU98700.1	endonuclease/exonuclease/phosphatase family protein	20	34	0.992837	9.23226	7.66751	15.081	10.0277	0.0360498	0.0303839	101	6	0.0594059	0.687267	1	GO:0004519; GO:0004527	endonuclease activity [GO:0004519]; exonuclease activity [GO:0004527]		endonuclease activity [GO:0004519]; exonuclease activity [GO:0004527]
Bacteroides coprocola	GCF_000154845.1	EDU98701.1	Xaa-His dipeptidase	20	34	0.996393	3.05561	3.14706	7.92032	9.45285	0.0381649	0.0156008	121	7	0.0578512	0.719022	1	GO:0006508; GO:0016787	hydrolase activity [GO:0016787]; proteolysis [GO:0006508]	proteolysis [GO:0006508]	hydrolase activity [GO:0016787]
Bacteroides coprocola	GCF_000154845.1	EDU98702.1	hypothetical protein	20	34	0.998796	0.406504	1.21951	3.64276	7.32098	0.006828	0.0127288	17	0	0	1	1	GO:0016021	integral component of membrane [GO:0016021]			integral component of membrane [GO:0016021]
Bacteroides coprocola	GCF_000154845.1	EDU98704.1	hypothetical protein	20	33	0.986549	2.23881	5.55679	4.09716	5.62887	0.034607	0.0482896	9	0	0	1	1
Bacteroides coprocola	GCF_000154845.1	EDU98706.1	transglycosylase SLT domain protein	20	34	0.988819	2.38612	2.14618	4.296	2.7333	0.0150387	0.0205881	48	4	0.0833333	0.41074	1	GO:0000270; GO:0008933; GO:0016020	membrane [GO:0016020]; lytic transglycosylase activity [GO:0008933]; peptidoglycan metabolic process [GO:0000270]	peptidoglycan metabolic process [GO:0000270]	lytic transglycosylase activity [GO:0008933]	membrane [GO:0016020]
Bacteroides coprocola	GCF_000154845.1	EDU98707.1	uridine kinase	20	34	0.997004	1.63399	2.31081	3.74145	4.28856	0.0168763	0.03878	20	1	0.05	0.754096	1	GO:0004849; GO:0005524; GO:0005737; GO:0044206; GO:0044211	cytoplasm [GO:0005737]; ATP binding [GO:0005524]; uridine kinase activity [GO:0004849]; CTP salvage [GO:0044211]; UMP salvage [GO:0044206]	CTP salvage [GO:0044211]; UMP salvage [GO:0044206]	ATP binding [GO:0005524]; uridine kinase activity [GO:0004849]	cytoplasm [GO:0005737]
Bacteroides coprocola	GCF_000154845.1	EDU98709.1	thioesterase family protein	20	33	0.98574	3.16456	2.94604	5.58451	4.47604	0.0584118	0.0312682	22	2	0.0909091	0.444616	1
Bacteroides coprocola	GCF_000154845.1	EDU98712.1	putative mannose-1-phosphate guanylyltransferase/mannose-6-phosphate isomerase	20	34	0.993132	2.81864	1.75666	4.3976	1.90619	0.0376093	0.016891	35	3	0.0857143	0.425972	1	GO:0009058; GO:0016779; GO:0016853	isomerase activity [GO:0016853]; nucleotidyltransferase activity [GO:0016779]; biosynthetic process [GO:0009058]	biosynthetic process [GO:0009058]	isomerase activity [GO:0016853]; nucleotidyltransferase activity [GO:0016779]
Bacteroides coprocola	GCF_000154845.1	EDU98720.1	AbgT putative transporter family protein	20	33	0.981193	5.95745	6.30528	8.21861	6.49058	0.0101142	0.0481491	40	0	0	1	1	GO:0015558; GO:0016021	integral component of membrane [GO:0016021]; p-aminobenzoyl-glutamate uptake transmembrane transporter activity [GO:0015558]		p-aminobenzoyl-glutamate uptake transmembrane transporter activity [GO:0015558]	integral component of membrane [GO:0016021]
Bacteroides coprocola	GCF_000154845.1	EDU98722.1	ATPase/histidine kinase/DNA gyrase B/HSP90 domain protein	20	33	0.984384	4.15531	3.98755	7.59741	5.17962	0.0822241	0.0183753	234	18	0.0769231	0.322634	1	GO:0005524; GO:0016021; GO:0016301	integral component of membrane [GO:0016021]; ATP binding [GO:0005524]; kinase activity [GO:0016301]		ATP binding [GO:0005524]; kinase activity [GO:0016301]	integral component of membrane [GO:0016021]
Bacteroides coprocola	GCF_000154845.1	EDU98725.1	cation diffusion facilitator family transporter	20	33	0.983382	2.31788	3.69221	4.8695	4.25396	0.0131431	0.0231172	24	1	0.0416667	0.814261	1	GO:0008324; GO:0016021	integral component of membrane [GO:0016021]; cation transmembrane transporter activity [GO:0008324]		cation transmembrane transporter activity [GO:0008324]	integral component of membrane [GO:0016021]
Bacteroides coprocola	GCF_000154845.1	EDU98753.1	TonB-dependent receptor	18	32	0.867092	3.26087	3.76817	8.14306	6.93438	0.0225046	0.0170825	63	4	0.0634921	0.625053	1
Bacteroides coprocola	GCF_000154845.1	EDU98785.1	formate--tetrahydrofolate ligase	20	34	0.992823	6.14187	2.98147	8.41964	3.96315	0.0105554	0.0401924	104	5	0.0480769	0.840587	1	GO:0004329; GO:0005524; GO:0009396; GO:0035999	ATP binding [GO:0005524]; formate-tetrahydrofolate ligase activity [GO:0004329]; folic acid-containing compound biosynthetic process [GO:0009396]; tetrahydrofolate interconversion [GO:0035999]	folic acid-containing compound biosynthetic process [GO:0009396]; tetrahydrofolate interconversion [GO:0035999]	ATP binding [GO:0005524]; formate-tetrahydrofolate ligase activity [GO:0004329]
Bacteroides coprocola	GCF_000154845.1	EDU98796.1	hypothetical protein	20	33	0.981481	2.88221	3.74055	6.48681	5.777	0.00138179	0.0176568	26	1	0.0384615	0.838576	1	GO:0016021	integral component of membrane [GO:0016021]			integral component of membrane [GO:0016021]
Bacteroides coprocola	GCF_000154845.1	EDU98797.1	putative DNA polymerase III, epsilon subunit	20	33	0.986831	3.13131	4.84322	5.82294	4.85982	0.0120323	0.026324	28	1	0.0357143	0.859708	1	GO:0003676	nucleic acid binding [GO:0003676]		nucleic acid binding [GO:0003676]
Bacteroides coprocola	GCF_000154845.1	EDU98799.1	23S rRNA (uracil-5-)-methyltransferase RumA	20	34	0.998047	3.94558	3.3229	7.02588	4.28287	0.0294351	0.0162248	56	2	0.0357143	0.900254	1	GO:0003723; GO:0006396; GO:0008173	RNA binding [GO:0003723]; RNA methyltransferase activity [GO:0008173]; RNA processing [GO:0006396]	RNA processing [GO:0006396]	RNA binding [GO:0003723]; RNA methyltransferase activity [GO:0008173]
Bacteroides coprocola	GCF_000154845.1	EDU98812.1	site-specific recombinase, phage integrase family	20	32	0.963523	2.76339	4.35733	4.69543	4.49539	0.00832754	0.034557	38	3	0.0789474	0.480062	1	GO:0003677; GO:0006310; GO:0015074	DNA binding [GO:0003677]; DNA integration [GO:0015074]; DNA recombination [GO:0006310]	DNA integration [GO:0015074]; DNA recombination [GO:0006310]	DNA binding [GO:0003677]
Bacteroides coprocola	GCF_000154845.1	EDU98813.1	TonB-linked outer membrane protein, SusC/RagA family	18	23	0.761447	3.02071	3.5323	5.31963	6.37983	0.0474417	0.0309582	124	8	0.0645161	0.607776	1	GO:0004872; GO:0006810; GO:0009279	cell outer membrane [GO:0009279]; receptor activity [GO:0004872]; transport [GO:0006810]	transport [GO:0006810]	receptor activity [GO:0004872]	cell outer membrane [GO:0009279]
Bacteroides coprocola	GCF_000154845.1	EDU98814.1	hypothetical protein	18	22	0.751252	2.87818	4.3753	5.55193	7.35296	0.0392183	0.017432	70	0	0	1	1
Bacteroides coprocola	GCF_000154845.1	EDU98817.1	redoxin family protein	20	33	0.981408	4.0678	3.78405	8.78585	8.61966	0.0114188	0.0165945	136	6	0.0441176	0.904704	1	GO:0005623; GO:0006662; GO:0015035; GO:0045454	cell [GO:0005623]; protein disulfide oxidoreductase activity [GO:0015035]; cell redox homeostasis [GO:0045454]; glycerol ether metabolic process [GO:0006662]	cell redox homeostasis [GO:0045454]; glycerol ether metabolic process [GO:0006662]	protein disulfide oxidoreductase activity [GO:0015035]	cell [GO:0005623]
Bacteroides coprocola	GCF_000154845.1	EDU98819.1	F5/8 type C domain protein	20	34	0.990106	5.95794	2.33353	7.71988	2.70339	0.00951344	0.0193887	126	10	0.0793651	0.34918	1
Bacteroides coprocola	GCF_000154845.1	EDU98834.1	ROK family protein	13	24	0.687467	0.666986	1.19109	1.7995	2.01143	0.0142874	0.0214262	26	0	0	1	1
Bacteroides coprocola	GCF_000154845.1	EDU98838.1	hypothetical protein	20	34	0.999247	3.2972	2.81743	7.37367	7.62398	9.10442e-05	0.0112445	88	5	0.0568182	0.719041	1
Bacteroides coprocola	GCF_000154845.1	EDU98839.1	sulfate adenylyltransferase, large subunit	20	34	0.99818	6.0757	2.75604	10.5585	8.30519	0.00136538	0.0112445	132	2	0.0151515	0.998995	1	GO:0000103; GO:0003924; GO:0004781; GO:0005524; GO:0005525; GO:0070814	ATP binding [GO:0005524]; GTP binding [GO:0005525]; GTPase activity [GO:0003924]; sulfate adenylyltransferase (ATP) activity [GO:0004781]; hydrogen sulfide biosynthetic process [GO:0070814]; sulfate assimilation [GO:0000103]	hydrogen sulfide biosynthetic process [GO:0070814]; sulfate assimilation [GO:0000103]	ATP binding [GO:0005524]; GTPase activity [GO:0003924]; GTP binding [GO:0005525]; sulfate adenylyltransferase (ATP) activity [GO:0004781]
Bacteroides coprocola	GCF_000154845.1	EDU98844.1	amino acid permease	20	34	0.988767	4.53453	3.46831	11.7608	16.0418	0.00116158	0.0160345	193	5	0.0259067	0.997208	1	GO:0015171; GO:0016021	integral component of membrane [GO:0016021]; amino acid transmembrane transporter activity [GO:0015171]		amino acid transmembrane transporter activity [GO:0015171]	integral component of membrane [GO:0016021]
Bacteroides coprocola	GCF_000154845.1	EDU98846.1	RND transporter, HAE1 family	20	33	0.981158	4.95725	2.38526	9.66485	15.573	0.00807641	0.0351239	304	6	0.0197368	0.999971	1	GO:0005215; GO:0016021	integral component of membrane [GO:0016021]; transporter activity [GO:0005215]		transporter activity [GO:0005215]	integral component of membrane [GO:0016021]
Bacteroides coprocola	GCF_000154845.1	EDU98847.1	efflux transporter, RND family, MFP subunit	20	33	0.980862	3.01764	1.65771	8.81729	19.9522	0.0491056	0.0323512	135	0	0	1	1	GO:0016021; GO:0055085	integral component of membrane [GO:0016021]; transmembrane transport [GO:0055085]	transmembrane transport [GO:0055085]		integral component of membrane [GO:0016021]
Bacteroides coprocola	GCF_000154845.1	EDU98849.1	peptidase, M28 family	20	34	0.987998	4.15445	4.07608	12.3364	18.2195	0.0422566	0.0187883	115	4	0.0347826	0.956527	1	GO:0016787	hydrolase activity [GO:0016787]		hydrolase activity [GO:0016787]
Bacteroides coprocola	GCF_000154845.1	EDU98850.1	ribosome small subunit-dependent GTPase A	20	34	0.990524	1.68196	2.60438	3.7991	3.37038	0.0137433	0.0295076	34	1	0.0294118	0.907909	1	GO:0003924; GO:0005525; GO:0046872	GTP binding [GO:0005525]; GTPase activity [GO:0003924]; metal ion binding [GO:0046872]		GTPase activity [GO:0003924]; GTP binding [GO:0005525]; metal ion binding [GO:0046872]
Bacteroides coprocola	GCF_000154845.1	EDU98851.1	ribosome recycling factor	20	34	0.99386	0.802139	1.73511	2.67353	3.32175	0.0361867	0.0156008	13	1	0.0769231	0.598197	1	GO:0005737; GO:0006415	cytoplasm [GO:0005737]; translational termination [GO:0006415]	translational termination [GO:0006415]		cytoplasm [GO:0005737]
Bacteroides coprocola	GCF_000154845.1	EDU98864.1	single-strand binding family protein	18	28	0.809414	1.86233	5.93746	0	0	0.00686528	0.0470648	9	0	0	1	1	GO:0003697; GO:0006260	single-stranded DNA binding [GO:0003697]; DNA replication [GO:0006260]	DNA replication [GO:0006260]	single-stranded DNA binding [GO:0003697]
Bacteroides coprocola	GCF_000154845.1	EDU98866.1	hypothetical protein	12	26	0.710087	0.757576	0.892812	0.501337	0.901028	0.0798633	0.0438665	1	0	0	1	1
Bacteroides coprocola	GCF_000154845.1	EDU98876.1	resolvase, N-terminal domain protein	12	24	0.676297	4.78395	7.31557	3.04103	6.85787	0.0711739	0.0463903	11	0	0	1	1	GO:0000150; GO:0003677	DNA binding [GO:0003677]; recombinase activity [GO:0000150]		DNA binding [GO:0003677]; recombinase activity [GO:0000150]
Bacteroides coprocola	GCF_000154845.1	EDU98877.1	hypothetical protein	12	24	0.680317	8.7152	12.8242	5.37815	12.075	0.0772146	0.0471152	30	0	0	1	1	GO:0016021	integral component of membrane [GO:0016021]			integral component of membrane [GO:0016021]
Bacteroides coprocola	GCF_000154845.1	EDU98878.1	hypothetical protein	12	26	0.700311	2.98013	4.04291	1.62317	3.69796	0.0800124	0.0276105	4	0	0	1	1
Bacteroides coprocola	GCF_000154845.1	EDU98884.1	acyltransferase	12	24	0.681878	2.34306	3.15627	1.19623	2.74802	0.0320682	0.0226229	8	0	0	1	1	GO:0016021; GO:0016747	integral component of membrane [GO:0016021]; transferase activity, transferring acyl groups other than amino-acyl groups [GO:0016747]		transferase activity, transferring acyl groups other than amino-acyl groups [GO:0016747]	integral component of membrane [GO:0016021]
Bacteroides coprocola	GCF_000154845.1	EDU98888.1	hypothetical protein	12	25	0.66	0.717949	1.0113	0.361991	0.826644	0.0211811	0.0346265	2	0	0	1	1
Bacteroides coprocola	GCF_000154845.1	EDU98889.1	hypothetical protein	12	25	0.664813	1.11759	1.40036	0.628823	1.2986	0.0477078	0.0380128	4	0	0	1	1
Bacteroides coprocola	GCF_000154845.1	EDU98896.1	cyclic nucleotide-binding domain protein	13	24	0.666967	0.720721	0.876584	0.370959	0.818972	0.0566394	0.0401924	1	0	0	1	1
Bacteroides coprocola	GCF_000154845.1	EDU98902.1	ABC transporter, ATP-binding protein	12	24	0.665241	0.361507	0.530725	0.211749	0.478999	0.0614985	0.0429682	21	0	0	1	1	GO:0005524; GO:0016021; GO:0042626	integral component of membrane [GO:0016021]; ATP binding [GO:0005524]; ATPase activity, coupled to transmembrane movement of substances [GO:0042626]		ATPase activity, coupled to transmembrane movement of substances [GO:0042626]; ATP binding [GO:0005524]	integral component of membrane [GO:0016021]
Bacteroides coprocola	GCF_000154845.1	EDU98952.1	chaperone protein DnaK	20	34	0.996758	1.91422	1.55868	3.2239	2.54247	0.0687288	0.0232209	74	2	0.027027	0.964517	1	GO:0005524; GO:0006457	ATP binding [GO:0005524]; protein folding [GO:0006457]	protein folding [GO:0006457]	ATP binding [GO:0005524]
Bacteroides coprocola	GCF_000154845.1	EDU98956.1	RND transporter, HAE1/HME family, permease protein	20	33	0.983506	8.84021	5.09536	10.6299	4.34175	0.0231184	0.0348112	174	5	0.0287356	0.99276	1	GO:0005215; GO:0016021	integral component of membrane [GO:0016021]; transporter activity [GO:0005215]		transporter activity [GO:0005215]	integral component of membrane [GO:0016021]
Bacteroides coprocola	GCF_000154845.1	EDU98957.1	outer membrane efflux protein	20	33	0.981169	7.91091	5.38238	9.96205	5.1568	0.0480565	0.0456014	80	1	0.0125	0.99635	1	GO:0005215	transporter activity [GO:0005215]		transporter activity [GO:0005215]
Bacteroides coprocola	GCF_000154845.1	EDU98963.1	Cof-like hydrolase	20	34	0.989002	2.93742	2.97055	5.22125	3.35574	0.0200039	0.0231412	31	1	0.0322581	0.886335	1	GO:0016787	hydrolase activity [GO:0016787]		hydrolase activity [GO:0016787]
Bacteroides coprocola	GCF_000154845.1	EDU98965.1	arginine repressor	20	34	0.997866	0.102881	0.448446	2.35992	9.02452	0.0227784	0.0272277	25	0	0	1	1	GO:0003677; GO:0003700; GO:0005737; GO:0006351; GO:0006526; GO:0034618; GO:0051259	cytoplasm [GO:0005737]; arginine binding [GO:0034618]; DNA binding [GO:0003677]; transcription factor activity, sequence-specific DNA binding [GO:0003700]; arginine biosynthetic process [GO:0006526]; protein oligomerization [GO:0051259]; transcription, DNA-templated [GO:0006351]	arginine biosynthetic process [GO:0006526]; protein oligomerization [GO:0051259]; transcription, DNA-templated [GO:0006351]	arginine binding [GO:0034618]; DNA binding [GO:0003677]; transcription factor activity, sequence-specific DNA binding [GO:0003700]	cytoplasm [GO:0005737]
Bacteroides coprocola	GCF_000154845.1	EDU98967.1	hypothetical protein	20	34	0.99951	3.61552	4.07842	8.41069	12.533	0.0311081	0.0162708	50	2	0.04	0.86111	1
Bacteroides coprocola	GCF_000154845.1	EDU98968.1	putative argininosuccinate synthase	20	34	0.999204	4.4665	4.71827	8.51964	12.0985	0.00895385	0.0348186	123	2	0.0162602	0.998227	1	GO:0004055; GO:0005524; GO:0006526	argininosuccinate synthase activity [GO:0004055]; ATP binding [GO:0005524]; arginine biosynthetic process [GO:0006526]	arginine biosynthetic process [GO:0006526]	argininosuccinate synthase activity [GO:0004055]; ATP binding [GO:0005524]
Bacteroides coprocola	GCF_000154845.1	EDU98970.1	N-acetyl-gamma-glutamyl-phosphate reductase	20	34	0.99742	2.27038	3.12337	5.8354	8.31688	0.048241	0.0162248	70	1	0.0142857	0.992637	1	GO:0003942; GO:0005737; GO:0006526; GO:0051287	cytoplasm [GO:0005737]; N-acetyl-gamma-glutamyl-phosphate reductase activity [GO:0003942]; NAD binding [GO:0051287]; arginine biosynthetic process [GO:0006526]	arginine biosynthetic process [GO:0006526]	N-acetyl-gamma-glutamyl-phosphate reductase activity [GO:0003942]; NAD binding [GO:0051287]	cytoplasm [GO:0005737]
Bacteroides coprocola	GCF_000154845.1	EDU98971.1	aminotransferase, class III	20	34	0.997086	5.28889	2.95447	7.82609	5.9265	0.00866032	0.0430894	77	3	0.038961	0.900585	1	GO:0003992; GO:0005737; GO:0006526; GO:0030170	cytoplasm [GO:0005737]; N2-acetyl-L-ornithine:2-oxoglutarate 5-aminotransferase activity [GO:0003992]; pyridoxal phosphate binding [GO:0030170]; arginine biosynthetic process [GO:0006526]	arginine biosynthetic process [GO:0006526]	N2-acetyl-L-ornithine:2-oxoglutarate 5-aminotransferase activity [GO:0003992]; pyridoxal phosphate binding [GO:0030170]	cytoplasm [GO:0005737]
Bacteroides coprocola	GCF_000154845.1	EDU98974.1	iron-sulfur cluster repair di-iron protein	20	34	0.992125	7.06447	4.21183	9.92496	4.27432	0.0691102	0.0293299	45	4	0.0888889	0.363782	1	GO:0005737; GO:0046872	cytoplasm [GO:0005737]; metal ion binding [GO:0046872]		metal ion binding [GO:0046872]	cytoplasm [GO:0005737]
Bacteroides coprocola	GCF_000154845.1	EDU98975.1	ATPase/histidine kinase/DNA gyrase B/HSP90 domain protein	20	33	0.98712	6.17014	2.81598	8.01065	2.21613	0.0358068	0.0127288	118	7	0.059322	0.694399	1	GO:0000155; GO:0003700; GO:0005622; GO:0006351; GO:0016021; GO:0043565	integral component of membrane [GO:0016021]; intracellular [GO:0005622]; phosphorelay sensor kinase activity [GO:0000155]; sequence-specific DNA binding [GO:0043565]; transcription factor activity, sequence-specific DNA binding [GO:0003700]; transcription, DNA-templated [GO:0006351]	transcription, DNA-templated [GO:0006351]	phosphorelay sensor kinase activity [GO:0000155]; sequence-specific DNA binding [GO:0043565]; transcription factor activity, sequence-specific DNA binding [GO:0003700]	integral component of membrane [GO:0016021]; intracellular [GO:0005622]
Bacteroides coprocola	GCF_000154845.1	EDU98976.1	kinase, PfkB family	20	34	0.996259	3.367	5.67861	4.89335	2.44589	0.00290184	0.0116834	44	4	0.0909091	0.348061	1	GO:0016301; GO:0016773	kinase activity [GO:0016301]; phosphotransferase activity, alcohol group as acceptor [GO:0016773]		kinase activity [GO:0016301]; phosphotransferase activity, alcohol group as acceptor [GO:0016773]
Bacteroides coprocola	GCF_000154845.1	EDU98989.1	diaminopimelate dehydrogenase	20	34	0.996893	3.06122	3.7338	4.48491	3.97263	0.000661043	0.0485827	55	1	0.0181818	0.9789	1	GO:0000166; GO:0009089; GO:0019877; GO:0047850	diaminopimelate dehydrogenase activity [GO:0047850]; nucleotide binding [GO:0000166]; diaminopimelate biosynthetic process [GO:0019877]; lysine biosynthetic process via diaminopimelate [GO:0009089]	diaminopimelate biosynthetic process [GO:0019877]; lysine biosynthetic process via diaminopimelate [GO:0009089]	diaminopimelate dehydrogenase activity [GO:0047850]; nucleotide binding [GO:0000166]
Bacteroides coprocola	GCF_000154845.1	EDU98991.1	transcriptional regulator, AraC family	20	33	0.980525	1.93662	2.23545	3.90086	2.87543	0.0839854	0.0194219	20	2	0.1	0.396713	1	GO:0003700; GO:0006351; GO:0043565	sequence-specific DNA binding [GO:0043565]; transcription factor activity, sequence-specific DNA binding [GO:0003700]; transcription, DNA-templated [GO:0006351]	transcription, DNA-templated [GO:0006351]	sequence-specific DNA binding [GO:0043565]; transcription factor activity, sequence-specific DNA binding [GO:0003700]
Bacteroides coprocola	GCF_000154845.1	EDU98994.1	chorismate binding enzyme	20	34	0.994356	7.35189	5.81234	10.7361	6.99464	0.0143381	0.042683	109	7	0.0642202	0.612538	1	GO:0009058; GO:0016833	oxo-acid-lyase activity [GO:0016833]; biosynthetic process [GO:0009058]	biosynthetic process [GO:0009058]	oxo-acid-lyase activity [GO:0016833]
Bacteroides coprocola	GCF_000154845.1	EDU98997.1	indole-3-glycerol phosphate synthase	20	33	0.980643	4.33962	5.35848	7.39919	6.04392	0.0680996	0.0448689	43	1	0.0232558	0.951025	1	GO:0000162; GO:0004425; GO:0008652	indole-3-glycerol-phosphate synthase activity [GO:0004425]; cellular amino acid biosynthetic process [GO:0008652]; tryptophan biosynthetic process [GO:0000162]	cellular amino acid biosynthetic process [GO:0008652]; tryptophan biosynthetic process [GO:0000162]	indole-3-glycerol-phosphate synthase activity [GO:0004425]
Bacteroides coprocola	GCF_000154845.1	EDU99001.1	response regulator receiver domain protein	20	34	0.993052	0.809717	0.991696	1.73214	2.86043	0.0733086	0.0491428	18	1	0.0555556	0.717059	1	GO:0000160; GO:0003677; GO:0005622; GO:0006351; GO:0006355	intracellular [GO:0005622]; DNA binding [GO:0003677]; phosphorelay signal transduction system [GO:0000160]; regulation of transcription, DNA-templated [GO:0006355]; transcription, DNA-templated [GO:0006351]	phosphorelay signal transduction system [GO:0000160]; regulation of transcription, DNA-templated [GO:0006355]; transcription, DNA-templated [GO:0006351]	DNA binding [GO:0003677]	intracellular [GO:0005622]
Bacteroides coprocola	GCF_000154845.1	EDU99004.1	gliding motility-associated protein GldE	20	34	0.99064	1.7134	1.48996	3.66789	2.62385	0.0855157	0.0142448	53	1	0.0188679	0.975721	1	GO:0016021; GO:0016614; GO:0050660	integral component of membrane [GO:0016021]; flavin adenine dinucleotide binding [GO:0050660]; oxidoreductase activity, acting on CH-OH group of donors [GO:0016614]		flavin adenine dinucleotide binding [GO:0050660]; oxidoreductase activity, acting on CH-OH group of donors [GO:0016614]	integral component of membrane [GO:0016021]
Bacteroides coprocola	GCF_000154845.1	EDU99005.1	hypothetical protein	20	33	0.984722	0.833333	2.5	6.37255	7.03454	0.00525933	0.0112852	10	0	0	1	1
Bacteroides coprocola	GCF_000154845.1	EDU99006.1	single-strand binding family protein	20	34	0.993579	2.34899	3.84078	6.41081	8.35393	0.0017107	0.0170958	27	2	0.0740741	0.554229	1	GO:0003697; GO:0006260	single-stranded DNA binding [GO:0003697]; DNA replication [GO:0006260]	DNA replication [GO:0006260]	single-stranded DNA binding [GO:0003697]
Bacteroides coprocola	GCF_000154845.1	EDU99007.1	A/G-specific adenine glycosylase	20	33	0.987096	3.59043	4.32016	6.90968	4.67826	0.0107616	0.0162248	56	3	0.0535714	0.740193	1	GO:0006284; GO:0019104	DNA N-glycosylase activity [GO:0019104]; base-excision repair [GO:0006284]	base-excision repair [GO:0006284]	DNA N-glycosylase activity [GO:0019104]
Bacteroides coprocola	GCF_000154845.1	EDU99009.1	S1 RNA binding domain protein	20	34	0.997907	1.80952	1.43771	3.29667	5.39129	0.00845663	0.0450751	76	1	0.0131579	0.995167	1	GO:0003723; GO:0004540; GO:0006396	ribonuclease activity [GO:0004540]; RNA binding [GO:0003723]; RNA processing [GO:0006396]	RNA processing [GO:0006396]	ribonuclease activity [GO:0004540]; RNA binding [GO:0003723]
Bacteroides coprocola	GCF_000154845.1	EDU99016.1	hypothetical protein	20	33	0.981365	16.9811	23.0312	29.4118	33.4399	0.019757	0.0338059	22	0	0	1	1
Bacteroides coprocola	GCF_000154845.1	EDU99017.1	hypothetical protein	20	33	0.984982	11.9403	9.74921	19.6078	13.7994	0.0456862	0.0223149	15	0	0	1	1
Bacteroides coprocola	GCF_000154845.1	EDU99018.1	hypothetical protein	20	33	0.983062	4.17445	2.89636	7.43999	6.98279	0.0199919	0.0473159	81	5	0.0617284	0.648599	1	GO:0016021; GO:0055085	integral component of membrane [GO:0016021]; transmembrane transport [GO:0055085]	transmembrane transport [GO:0055085]		integral component of membrane [GO:0016021]
Bacteroides coprocola	GCF_000154845.1	EDU99019.1	putative esterase	20	33	0.981926	3.11751	4.44455	4.93723	4.19566	0.0805453	0.0364094	35	0	0	1	1
Bacteroides coprocola	GCF_000154845.1	EDU99044.1	UMP kinase	20	34	0.998099	3.3052	3.59339	5.5533	6.83887	0.0524782	0.0272295	57	1	0.0175439	0.981663	1	GO:0005524; GO:0005737; GO:0033862; GO:0044210	cytoplasm [GO:0005737]; ATP binding [GO:0005524]; UMP kinase activity [GO:0033862]; 'de novo' CTP biosynthetic process [GO:0044210]	'de novo' CTP biosynthetic process [GO:0044210]	ATP binding [GO:0005524]; UMP kinase activity [GO:0033862]	cytoplasm [GO:0005737]
Bacteroides coprocola	GCF_000154845.1	EDU99045.1	phosphoglycerate mutase family protein	20	34	0.995932	6.93642	6.04408	11.3455	9.916	0.0312871	0.0315988	62	2	0.0322581	0.928897	1	GO:0003824; GO:0008152	catalytic activity [GO:0003824]; metabolic process [GO:0008152]	metabolic process [GO:0008152]	catalytic activity [GO:0003824]
Bacteroides coprocola	GCF_000154845.1	EDU99046.1	ATP-binding cassette protein, ChvD family	20	34	0.998125	5.18329	8.53757	7.55922	11.6299	0.0407165	0.0268507	190	2	0.0105263	0.999976	1	GO:0005524; GO:0016887	ATP binding [GO:0005524]; ATPase activity [GO:0016887]		ATPase activity [GO:0016887]; ATP binding [GO:0005524]
Bacteroides coprocola	GCF_000154845.1	EDU99048.1	3-methyl-2-oxobutanoate hydroxymethyltransferase	20	34	0.999257	5.17032	3.45968	9.44139	11.1949	0.0302781	0.0237408	80	2	0.025	0.97512	1	GO:0003864; GO:0005737; GO:0008168; GO:0015940; GO:0046872	cytoplasm [GO:0005737]; 3-methyl-2-oxobutanoate hydroxymethyltransferase activity [GO:0003864]; metal ion binding [GO:0046872]; methyltransferase activity [GO:0008168]; pantothenate biosynthetic process [GO:0015940]	pantothenate biosynthetic process [GO:0015940]	3-methyl-2-oxobutanoate hydroxymethyltransferase activity [GO:0003864]; metal ion binding [GO:0046872]; methyltransferase activity [GO:0008168]	cytoplasm [GO:0005737]
Bacteroides coprocola	GCF_000154845.1	EDU99049.1	HAD hydrolase, family IA, variant 3	20	34	0.995335	3.54449	4.32634	7.10054	6.57144	0.0242996	0.0269277	40	2	0.05	0.763801	1	GO:0008152; GO:0016787	hydrolase activity [GO:0016787]; metabolic process [GO:0008152]	metabolic process [GO:0008152]	hydrolase activity [GO:0016787]
Bacteroides coprocola	GCF_000154845.1	EDU99050.1	MATE efflux family protein	20	34	0.99147	4.08389	4.21085	7.53102	4.78209	0.0305106	0.020092	69	3	0.0434783	0.854528	1	GO:0015238; GO:0015297; GO:0016021	integral component of membrane [GO:0016021]; antiporter activity [GO:0015297]; drug transmembrane transporter activity [GO:0015238]		antiporter activity [GO:0015297]; drug transmembrane transporter activity [GO:0015238]	integral component of membrane [GO:0016021]
Bacteroides coprocola	GCF_000154845.1	EDU99053.1	putative membrane protein	20	34	0.991776	2.15947	3.25655	4.06334	3.62767	0.0164041	0.0454796	35	1	0.0285714	0.914148	1	GO:0016021	integral component of membrane [GO:0016021]			integral component of membrane [GO:0016021]
Bacteroides coprocola	GCF_000154845.1	EDU99054.1	TrkA C-terminal domain protein	20	34	0.996765	2.94118	4.6728	7.44692	8.61947	0.0750211	0.0310345	122	8	0.0655738	0.589227	1	GO:0005886; GO:0006813; GO:0008324; GO:0016021	integral component of membrane [GO:0016021]; plasma membrane [GO:0005886]; cation transmembrane transporter activity [GO:0008324]; potassium ion transport [GO:0006813]	potassium ion transport [GO:0006813]	cation transmembrane transporter activity [GO:0008324]	integral component of membrane [GO:0016021]; plasma membrane [GO:0005886]
Bacteroides coprocola	GCF_000154845.1	EDU99055.1	methylmalonyl-CoA mutase, small subunit	20	34	0.990954	2.64848	3.49002	5.45283	3.99352	0.0395278	0.0228812	77	4	0.0519481	0.773947	1	GO:0004494; GO:0019652; GO:0031419; GO:0046872	cobalamin binding [GO:0031419]; metal ion binding [GO:0046872]; methylmalonyl-CoA mutase activity [GO:0004494]; lactate fermentation to propionate and acetate [GO:0019652]	lactate fermentation to propionate and acetate [GO:0019652]	cobalamin binding [GO:0031419]; metal ion binding [GO:0046872]; methylmalonyl-CoA mutase activity [GO:0004494]
Bacteroides coprocola	GCF_000154845.1	EDU99056.1	methylmalonyl-CoA mutase	20	34	0.99756	3.44507	2.87135	7.02885	6.01439	0.0219657	0.0184112	147	8	0.0544218	0.785474	1	GO:0004494; GO:0008152; GO:0031419; GO:0046872	cobalamin binding [GO:0031419]; metal ion binding [GO:0046872]; methylmalonyl-CoA mutase activity [GO:0004494]; metabolic process [GO:0008152]	metabolic process [GO:0008152]	cobalamin binding [GO:0031419]; metal ion binding [GO:0046872]; methylmalonyl-CoA mutase activity [GO:0004494]
Bacteroides coprocola	GCF_000154845.1	EDU99058.1	redoxin family protein	20	34	0.995532	4.14365	4.23473	6.53886	3.70988	0.0132185	0.0282109	27	2	0.0740741	0.554229	1	GO:0005623; GO:0016491; GO:0045454	cell [GO:0005623]; oxidoreductase activity [GO:0016491]; cell redox homeostasis [GO:0045454]	cell redox homeostasis [GO:0045454]	oxidoreductase activity [GO:0016491]	cell [GO:0005623]
Bacteroides coprocola	GCF_000154845.1	EDU99060.1	Biotin-requiring enzyme	20	34	0.999643	1.05973	1.55043	3.9669	13.7674	0.012337	0.0255202	48	1	0.0208333	0.965517	1
Bacteroides coprocola	GCF_000154845.1	EDU99062.1	peptidase Do	20	34	0.997934	3.90782	3.17758	7.06134	7.2272	0.0277611	0.0296174	109	5	0.0458716	0.868292	1	GO:0004252	serine-type endopeptidase activity [GO:0004252]		serine-type endopeptidase activity [GO:0004252]
Bacteroides coprocola	GCF_000154845.1	EDU99063.1	YihY family protein	20	34	0.993632	2.85929	3.46942	6.2647	4.66594	0.0364814	0.012776	65	6	0.0923077	0.276789	1	GO:0005886; GO:0016021	integral component of membrane [GO:0016021]; plasma membrane [GO:0005886]			integral component of membrane [GO:0016021]; plasma membrane [GO:0005886]
Bacteroides coprocola	GCF_000154845.1	EDU99064.1	riboflavin synthase, alpha subunit	20	33	0.986585	4.0429	3.7801	6.21239	4.07778	0.00361503	0.0232457	29	3	0.103448	0.313166	1	GO:0004746; GO:0016491	oxidoreductase activity [GO:0016491]; riboflavin synthase activity [GO:0004746]		oxidoreductase activity [GO:0016491]; riboflavin synthase activity [GO:0004746]
Bacteroides coprocola	GCF_000154845.1	EDU99065.1	hypothetical protein	20	33	0.987475	6.52174	7.37012	9.23558	7.3779	0.0233119	0.0486488	9	1	0.111111	0.468061	1
Bacteroides coprocola	GCF_000154845.1	EDU99073.1	acetyltransferase, GNAT family	20	33	0.979207	4.49561	4.24528	8.11662	5.34334	0.0121566	0.0206536	29	3	0.103448	0.313166	1	GO:0008080	N-acetyltransferase activity [GO:0008080]		N-acetyltransferase activity [GO:0008080]
Bacteroides coprocola	GCF_000154845.1	EDU99074.1	peptidase family M3	20	34	0.989818	2.18808	2.07731	3.9553	2.677	0.0170051	0.0290743	83	2	0.0240964	0.979199	1	GO:0004222; GO:0046872	metal ion binding [GO:0046872]; metalloendopeptidase activity [GO:0004222]		metal ion binding [GO:0046872]; metalloendopeptidase activity [GO:0004222]
Bacteroides coprocola	GCF_000154845.1	EDU99075.1	hypothetical protein	20	34	1	2.04082	1.98332	3.70148	3.90156	0.0354188	0.0284107	10	0	0	1	1
Bacteroides coprocola	GCF_000154845.1	EDU99077.1	YmdA/YtgF family protein	20	34	0.994068	3.32976	4.49681	7.25606	8.15542	0.0340732	0.0388243	133	2	0.0150376	0.999057	1	GO:0003723; GO:0004521; GO:0005886; GO:0006402; GO:0016021	integral component of membrane [GO:0016021]; plasma membrane [GO:0005886]; endoribonuclease activity [GO:0004521]; RNA binding [GO:0003723]; mRNA catabolic process [GO:0006402]	mRNA catabolic process [GO:0006402]	endoribonuclease activity [GO:0004521]; RNA binding [GO:0003723]	integral component of membrane [GO:0016021]; plasma membrane [GO:0005886]
Bacteroides coprocola	GCF_000154845.1	EDU99081.1	aminopeptidase P domain protein	20	34	0.997358	4.19355	5.71805	9.19204	8.95729	0.0585834	0.0285142	119	4	0.0336134	0.964073	1	GO:0004177; GO:0030145	aminopeptidase activity [GO:0004177]; manganese ion binding [GO:0030145]		aminopeptidase activity [GO:0004177]; manganese ion binding [GO:0030145]
Bacteroides coprocola	GCF_000154845.1	EDU99082.1	peptidase C1-like family	20	34	0.998731	3.29992	3.17543	7.44802	12.2129	0.0342358	0.0251076	116	5	0.0431034	0.900154	1	GO:0004197	cysteine-type endopeptidase activity [GO:0004197]		cysteine-type endopeptidase activity [GO:0004197]
Bacteroides coprocola	GCF_000154845.1	EDU99085.1	ATP-dependent DNA helicase, RecQ family	20	34	0.990809	3.27004	3.85635	7.19585	4.65273	0.0268188	0.0112445	95	4	0.0421053	0.892094	1	GO:0003676; GO:0005524; GO:0006310; GO:0008026	ATP binding [GO:0005524]; ATP-dependent helicase activity [GO:0008026]; nucleic acid binding [GO:0003676]; DNA recombination [GO:0006310]	DNA recombination [GO:0006310]	ATP binding [GO:0005524]; ATP-dependent helicase activity [GO:0008026]; nucleic acid binding [GO:0003676]
Bacteroides coprocola	GCF_000154845.1	EDU99086.1	linear amide C-N hydrolase, choloylglycine hydrolase family protein	20	34	0.995957	5.97826	2.67785	8.65303	4.9404	0.00137827	0.0156008	77	4	0.0519481	0.773947	1	GO:0016811	hydrolase activity, acting on carbon-nitrogen (but not peptide) bonds, in linear amides [GO:0016811]		hydrolase activity, acting on carbon-nitrogen (but not peptide) bonds, in linear amides [GO:0016811]
Bacteroides coprocola	GCF_000154845.1	EDU99088.1	ATPase family associated with various cellular activities (AAA)	20	34	0.996314	8.61297	5.26167	14.635	7.03402	0.00691365	0.0112852	176	6	0.0340909	0.981761	1	GO:0005524; GO:0016887	ATP binding [GO:0005524]; ATPase activity [GO:0016887]		ATPase activity [GO:0016887]; ATP binding [GO:0005524]
Bacteroides coprocola	GCF_000154845.1	EDU99090.1	putative membrane protein	20	34	0.996872	11.5739	6.39529	15.4371	6.52553	0.00186522	0.0264219	79	3	0.0379747	0.909826	1	GO:0016021	integral component of membrane [GO:0016021]			integral component of membrane [GO:0016021]
Bacteroides coprocola	GCF_000154845.1	EDU99095.1	hypothetical protein	20	29	0.903208	9.30233	5.00135	10.9439	6.77891	0.0296517	0.0372421	44	0	0	1	1	GO:0016491	oxidoreductase activity [GO:0016491]		oxidoreductase activity [GO:0016491]
Bacteroides coprocola	GCF_000154845.1	EDU99097.1	cupin domain protein	20	34	0.999691	1.04167	2.90922	7.35294	16.0122	0.0545846	0.0199494	33	1	0.030303	0.901215	1
Bacteroides coprocola	GCF_000154845.1	EDU99098.1	AMP-binding domain protein	20	34	0.996695	4.02299	3.33703	8.66825	7.76818	0.0159148	0.013546	126	9	0.0714286	0.484175	1	GO:0003824; GO:0008152	catalytic activity [GO:0003824]; metabolic process [GO:0008152]	metabolic process [GO:0008152]	catalytic activity [GO:0003824]
Bacteroides coprocola	GCF_000154845.1	EDU99101.1	aminotransferase, class I/II	20	34	0.991073	4.62334	3.72442	6.92515	4.39631	0.00718674	0.0240687	73	5	0.0684932	0.55564	1	GO:0008483; GO:0009058; GO:0030170	pyridoxal phosphate binding [GO:0030170]; transaminase activity [GO:0008483]; biosynthetic process [GO:0009058]	biosynthetic process [GO:0009058]	pyridoxal phosphate binding [GO:0030170]; transaminase activity [GO:0008483]
Bacteroides coprocola	GCF_000154845.1	EDU99102.1	prephenate dehydratase	20	34	0.998924	2.07592	2.36877	6.73861	8.7517	0.0248282	0.0112445	63	6	0.0952381	0.253424	1	GO:0004106; GO:0004664; GO:0005737; GO:0009094; GO:0016597	cytoplasm [GO:0005737]; amino acid binding [GO:0016597]; chorismate mutase activity [GO:0004106]; prephenate dehydratase activity [GO:0004664]; L-phenylalanine biosynthetic process [GO:0009094]	L-phenylalanine biosynthetic process [GO:0009094]	amino acid binding [GO:0016597]; chorismate mutase activity [GO:0004106]; prephenate dehydratase activity [GO:0004664]	cytoplasm [GO:0005737]
Bacteroides coprocola	GCF_000154845.1	EDU99104.1	putative 3-deoxy-7-phosphoheptulonate synthase	20	34	0.994573	3.18352	2.57107	4.99385	3.38605	0.00340895	0.0456261	41	2	0.0487805	0.775708	1	GO:0009058; GO:0016740; GO:0046417	transferase activity [GO:0016740]; biosynthetic process [GO:0009058]; chorismate metabolic process [GO:0046417]	biosynthetic process [GO:0009058]; chorismate metabolic process [GO:0046417]	transferase activity [GO:0016740]
Bacteroides coprocola	GCF_000154845.1	EDU99105.1	putative prephenate dehydrogenase	20	34	0.997296	0.839793	1.43143	3.21991	4.09662	0.0755966	0.0112445	28	3	0.107143	0.294199	1	GO:0004665; GO:0006571; GO:0008977	prephenate dehydrogenase (NADP+) activity [GO:0004665]; prephenate dehydrogenase activity [GO:0008977]; tyrosine biosynthetic process [GO:0006571]	tyrosine biosynthetic process [GO:0006571]	prephenate dehydrogenase (NADP+) activity [GO:0004665]; prephenate dehydrogenase activity [GO:0008977]
Bacteroides coprocola	GCF_000154845.1	EDU99110.1	hypothetical protein	20	33	0.987778	2.89421	3.75355	6.57509	6.788	0.00164703	0.0112852	106	5	0.0471698	0.8522	1	GO:0005975	carbohydrate metabolic process [GO:0005975]	carbohydrate metabolic process [GO:0005975]
Bacteroides coprocola	GCF_000154845.1	EDU99132.1	hypothetical protein	18	33	0.94429	2.08333	6.69298	4.90196	7.08872	0.0125426	0.0424527	4	0	0	1	1
Bacteroides coprocola	GCF_000154845.1	EDU99134.1	hypothetical protein	20	33	0.986147	3.57843	3.3574	6.1707	4.2021	0.0045348	0.0227686	52	1	0.0192308	0.973956	1
Bacteroides coprocola	GCF_000154845.1	EDU99135.1	ABC transporter, solute-binding protein	20	34	0.997975	3.24284	4.06891	8.36727	12.634	0.0214434	0.0156008	135	6	0.0444444	0.901033	1	GO:0015846; GO:0016021; GO:0019808; GO:0042597	integral component of membrane [GO:0016021]; periplasmic space [GO:0042597]; polyamine binding [GO:0019808]; polyamine transport [GO:0015846]	polyamine transport [GO:0015846]	polyamine binding [GO:0019808]	integral component of membrane [GO:0016021]; periplasmic space [GO:0042597]
Bacteroides coprocola	GCF_000154845.1	EDU99136.1	ABC transporter, permease protein	20	34	0.99855	4.35606	5.49605	10.553	10.0576	0.00674965	0.017407	69	3	0.0434783	0.854528	1	GO:0005886; GO:0006810; GO:0016021	integral component of membrane [GO:0016021]; plasma membrane [GO:0005886]; transport [GO:0006810]	transport [GO:0006810]		integral component of membrane [GO:0016021]; plasma membrane [GO:0005886]
Bacteroides coprocola	GCF_000154845.1	EDU99137.1	ABC transporter, permease protein	20	34	0.999769	2.93383	3.09036	6.41135	9.97358	0.0112972	0.0297718	70	0	0	1	1	GO:0005886; GO:0006810; GO:0016021	integral component of membrane [GO:0016021]; plasma membrane [GO:0005886]; transport [GO:0006810]	transport [GO:0006810]		integral component of membrane [GO:0016021]; plasma membrane [GO:0005886]
Bacteroides coprocola	GCF_000154845.1	EDU99138.1	polyamine ABC transporter, ATP-binding protein	20	34	0.999493	3.09575	3.54238	5.9907	8.797	0.0368209	0.0367477	124	4	0.0322581	0.971793	1	GO:0005524; GO:0015594; GO:0015595; GO:0043190	ATP-binding cassette (ABC) transporter complex [GO:0043190]; ATP binding [GO:0005524]; putrescine-importing ATPase activity [GO:0015594]; spermidine-importing ATPase activity [GO:0015595]		ATP binding [GO:0005524]; putrescine-importing ATPase activity [GO:0015594]; spermidine-importing ATPase activity [GO:0015595]	ATP-binding cassette (ABC) transporter complex [GO:0043190]
Bacteroides coprocola	GCF_000154845.1	EDU99152.1	CobQ/CobB/MinD/ParA nucleotide binding domain protein	20	34	0.999951	5.18373	5.65181	7.44944	11.0108	0.00327965	0.0374784	77	1	0.012987	0.995495	1
Bacteroides coprocola	GCF_000154845.1	EDU99155.1	transglycosylase SLT domain protein	20	34	0.996384	3.73016	4.32594	8.67562	9.19822	0.0553154	0.0156008	102	3	0.0294118	0.97222	1	GO:0000270; GO:0008933; GO:0016020	membrane [GO:0016020]; lytic transglycosylase activity [GO:0008933]; peptidoglycan metabolic process [GO:0000270]	peptidoglycan metabolic process [GO:0000270]	lytic transglycosylase activity [GO:0008933]	membrane [GO:0016020]
Bacteroides coprocola	GCF_000154845.1	EDU99158.1	RelA/SpoT family protein	20	34	0.99579	3.45207	3.14132	6.19423	7.45037	0.00681279	0.0280346	166	6	0.0361446	0.971778	1	GO:0015969; GO:0016597	amino acid binding [GO:0016597]; guanosine tetraphosphate metabolic process [GO:0015969]	guanosine tetraphosphate metabolic process [GO:0015969]	amino acid binding [GO:0016597]
Bacteroides coprocola	GCF_000154845.1	EDU99161.1	transcriptional regulator, MerR family	20	34	0.997712	3.3046	3.77685	6.81767	4.90487	0.00737982	0.0153807	19	0	0	1	1	GO:0003677; GO:0006355	DNA binding [GO:0003677]; regulation of transcription, DNA-templated [GO:0006355]	regulation of transcription, DNA-templated [GO:0006355]	DNA binding [GO:0003677]
Bacteroides coprocola	GCF_000154845.1	EDU99163.1	alanine--tRNA ligase	20	34	0.997518	6.14738	5.71451	10.3487	10.5929	0.00633362	0.0472756	271	21	0.0774908	0.293035	1	GO:0000049; GO:0004813; GO:0005524; GO:0005737; GO:0006419; GO:0008270	cytoplasm [GO:0005737]; alanine-tRNA ligase activity [GO:0004813]; ATP binding [GO:0005524]; tRNA binding [GO:0000049]; zinc ion binding [GO:0008270]; alanyl-tRNA aminoacylation [GO:0006419]	alanyl-tRNA aminoacylation [GO:0006419]	alanine-tRNA ligase activity [GO:0004813]; ATP binding [GO:0005524]; tRNA binding [GO:0000049]; zinc ion binding [GO:0008270]	cytoplasm [GO:0005737]
Bacteroides coprocola	GCF_000154845.1	EDU99164.1	hypothetical protein	19	33	0.969136	2.43902	4.60861	6.69536	6.96829	0.0804127	0.0231172	5	0	0	1	1
Bacteroides coprocola	GCF_000154845.1	EDU99166.1	hypothetical protein	19	34	0.980621	3.20513	3.78146	8.25442	9.34364	0.0029143	0.0141486	55	4	0.0727273	0.516418	1	GO:0016021	integral component of membrane [GO:0016021]			integral component of membrane [GO:0016021]
Bacteroides coprocola	GCF_000154845.1	EDU99168.1	hypothetical protein	20	34	0.998148	4.86111	4.41031	8.76223	5.37384	0.00491647	0.0183329	76	2	0.0263158	0.968461	1
Bacteroides coprocola	GCF_000154845.1	EDU99169.1	alpha-2-macroglobulin family protein	20	34	0.99518	5.96936	4.80008	11.7095	8.07703	0.0129785	0.0118587	557	32	0.0574506	0.854688	1	GO:0004866	endopeptidase inhibitor activity [GO:0004866]		endopeptidase inhibitor activity [GO:0004866]
Bacteroides coprocola	GCF_000154845.1	EDU99173.1	pectate lyase	20	34	0.992031	3.00798	3.18919	6.86318	5.45884	0.000695323	0.0133717	94	3	0.0319149	0.957722	1	GO:0016829	lyase activity [GO:0016829]		lyase activity [GO:0016829]
Bacteroides coprocola	GCF_000154845.1	EDU99176.1	peptidase, S9A/B/C family, catalytic domain protein	20	34	0.997476	6.10154	2.49333	9.81386	9.59805	0.0171753	0.0164367	228	9	0.0394737	0.974368	1	GO:0008236	serine-type peptidase activity [GO:0008236]		serine-type peptidase activity [GO:0008236]
Bacteroides coprocola	GCF_000154845.1	EDU99177.1	lipoyl synthase	20	34	0.999978	4.28404	4.08739	10.5634	9.93073	0.00917776	0.0174961	90	6	0.0666667	0.575751	1	GO:0005737; GO:0009249; GO:0016992; GO:0046872; GO:0051539	cytoplasm [GO:0005737]; 4 iron, 4 sulfur cluster binding [GO:0051539]; lipoate synthase activity [GO:0016992]; metal ion binding [GO:0046872]; protein lipoylation [GO:0009249]	protein lipoylation [GO:0009249]	4 iron, 4 sulfur cluster binding [GO:0051539]; lipoate synthase activity [GO:0016992]; metal ion binding [GO:0046872]	cytoplasm [GO:0005737]
Bacteroides coprocola	GCF_000154845.1	EDU99179.1	tetrapyrrole methylase	20	34	0.99669	3.82979	2.80478	6.49873	4.33207	0.0117219	0.0183329	40	1	0.025	0.93955	1	GO:0008168	methyltransferase activity [GO:0008168]		methyltransferase activity [GO:0008168]
Bacteroides coprocola	GCF_000154845.1	EDU99181.1	hypothetical protein	20	34	0.999737	0.983607	1.95197	4.43153	11.0002	0.00537337	0.0118587	78	2	0.025641	0.971981	1	GO:0004318; GO:0006633	enoyl-[acyl-carrier-protein] reductase (NADH) activity [GO:0004318]; fatty acid biosynthetic process [GO:0006633]	fatty acid biosynthetic process [GO:0006633]	enoyl-[acyl-carrier-protein] reductase (NADH) activity [GO:0004318]
Bacteroides coprocola	GCF_000154845.1	EDU99183.1	hypothetical protein	20	33	0.980933	2.81481	4.46661	4.96732	4.77054	0.00248528	0.0338969	28	1	0.0357143	0.859708	1
Bacteroides coprocola	GCF_000154845.1	EDU99187.1	hypothetical protein	20	33	0.981205	2.43902	4.44477	5.22079	5.54673	0.0459235	0.0288437	28	3	0.107143	0.294199	1
Bacteroides coprocola	GCF_000154845.1	EDU99188.1	alpha-glucan phosphorylase	20	34	0.996337	2.99951	2.85149	5.28551	4.82491	0.0350227	0.0231172	151	9	0.0596026	0.700795	1	GO:0005975; GO:0008184; GO:0030170	glycogen phosphorylase activity [GO:0008184]; pyridoxal phosphate binding [GO:0030170]; carbohydrate metabolic process [GO:0005975]	carbohydrate metabolic process [GO:0005975]	glycogen phosphorylase activity [GO:0008184]; pyridoxal phosphate binding [GO:0030170]
Bacteroides coprocola	GCF_000154845.1	EDU99191.1	V-type ATPase 116kDa subunit family protein	20	34	0.990121	3.75898	5.14007	6.53853	5.22634	0.0190641	0.0227958	99	6	0.0606061	0.668508	1	GO:0015078; GO:0015991; GO:0016021; GO:0033179	integral component of membrane [GO:0016021]; proton-transporting V-type ATPase, V0 domain [GO:0033179]; hydrogen ion transmembrane transporter activity [GO:0015078]; ATP hydrolysis coupled proton transport [GO:0015991]	ATP hydrolysis coupled proton transport [GO:0015991]	hydrogen ion transmembrane transporter activity [GO:0015078]	integral component of membrane [GO:0016021]; proton-transporting V-type ATPase, V0 domain [GO:0033179]
Bacteroides coprocola	GCF_000154845.1	EDU99214.1	lactate/malate dehydrogenase, NAD binding domain protein	20	34	0.998632	1.44711	3.46402	4.56611	5.48611	0.0217296	0.0139768	30	1	0.0333333	0.878074	1	GO:0005975; GO:0006099; GO:0006108; GO:0016615; GO:0016616	malate dehydrogenase activity [GO:0016615]; oxidoreductase activity, acting on the CH-OH group of donors, NAD or NADP as acceptor [GO:0016616]; carbohydrate metabolic process [GO:0005975]; malate metabolic process [GO:0006108]; tricarboxylic acid cycle [GO:0006099]	carbohydrate metabolic process [GO:0005975]; malate metabolic process [GO:0006108]; tricarboxylic acid cycle [GO:0006099]	malate dehydrogenase activity [GO:0016615]; oxidoreductase activity, acting on the CH-OH group of donors, NAD or NADP as acceptor [GO:0016616]
Bacteroides coprocola	GCF_000154845.1	EDU99216.1	PAP2 family protein	20	33	0.981506	8.03704	5.79776	13.2334	7.70205	0.00481897	0.0195282	118	7	0.059322	0.694399	1
Bacteroides coprocola	GCF_000154845.1	EDU99217.1	DNA primase	20	34	0.992242	5.08152	3.72549	9.0588	6.20345	0.0148501	0.0195072	167	5	0.0299401	0.989813	1	GO:0000287; GO:0003677; GO:0003896; GO:0008270; GO:1990077	primosome complex [GO:1990077]; DNA binding [GO:0003677]; DNA primase activity [GO:0003896]; magnesium ion binding [GO:0000287]; zinc ion binding [GO:0008270]		DNA binding [GO:0003677]; DNA primase activity [GO:0003896]; magnesium ion binding [GO:0000287]; zinc ion binding [GO:0008270]	primosome complex [GO:1990077]
Bacteroides coprocola	GCF_000154845.1	EDU99223.1	transport energizing protein, ExbD/TolR family	20	34	0.998093	3.65854	4.39284	7.89096	13.9641	0.0147176	0.0426336	38	0	0	1	1	GO:0005215; GO:0005886; GO:0015031; GO:0016021	integral component of membrane [GO:0016021]; plasma membrane [GO:0005886]; transporter activity [GO:0005215]; protein transport [GO:0015031]	protein transport [GO:0015031]	transporter activity [GO:0005215]	integral component of membrane [GO:0016021]; plasma membrane [GO:0005886]
Bacteroides coprocola	GCF_000154845.1	EDU99226.1	NAD(+)/NADH kinase	20	34	0.995878	3.78531	2.77412	6.64165	4.32309	0.0679054	0.0200362	41	4	0.097561	0.301056	1	GO:0003951; GO:0005524; GO:0005737; GO:0006741; GO:0019674; GO:0046872	cytoplasm [GO:0005737]; ATP binding [GO:0005524]; metal ion binding [GO:0046872]; NAD+ kinase activity [GO:0003951]; NAD metabolic process [GO:0019674]; NADP biosynthetic process [GO:0006741]	NAD metabolic process [GO:0019674]; NADP biosynthetic process [GO:0006741]	ATP binding [GO:0005524]; metal ion binding [GO:0046872]; NAD+ kinase activity [GO:0003951]	cytoplasm [GO:0005737]
Bacteroides coprocola	GCF_000154845.1	EDU99228.1	UDP-N-acetylmuramoyl-tripeptide--D-alanyl-D-alanine ligase	20	34	0.993906	5.53176	2.48159	8.22459	4.16069	0.0225241	0.0159266	74	4	0.0540541	0.746603	1	GO:0005524; GO:0005737; GO:0007049; GO:0008360; GO:0009252; GO:0047480; GO:0051301; GO:0071555	cytoplasm [GO:0005737]; ATP binding [GO:0005524]; UDP-N-acetylmuramoyl-tripeptide-D-alanyl-D-alanine ligase activity [GO:0047480]; cell cycle [GO:0007049]; cell division [GO:0051301]; cell wall organization [GO:0071555]; peptidoglycan biosynthetic process [GO:0009252]; regulation of cell shape [GO:0008360]	cell cycle [GO:0007049]; cell division [GO:0051301]; cell wall organization [GO:0071555]; peptidoglycan biosynthetic process [GO:0009252]; regulation of cell shape [GO:0008360]	ATP binding [GO:0005524]; UDP-N-acetylmuramoyl-tripeptide-D-alanyl-D-alanine ligase activity [GO:0047480]	cytoplasm [GO:0005737]
Bacteroides coprocola	GCF_000154845.1	EDU99229.1	TIGR00159 family protein	20	34	0.991406	3.58974	1.60128	5.6359	3.00401	0.00771071	0.0224015	29	2	0.0689655	0.59357	1	GO:0004016; GO:0016021	integral component of membrane [GO:0016021]; adenylate cyclase activity [GO:0004016]		adenylate cyclase activity [GO:0004016]	integral component of membrane [GO:0016021]
Bacteroides coprocola	GCF_000154845.1	EDU99233.1	LrgA family protein	20	34	0.998628	0	0	1.4245	3.54024	0.0203841	0.0280198	11	0	0	1	1	GO:0005886; GO:0016021	integral component of membrane [GO:0016021]; plasma membrane [GO:0005886]			integral component of membrane [GO:0016021]; plasma membrane [GO:0005886]
Bacteroides coprocola	GCF_000154845.1	EDU99236.1	acetate kinase	20	34	0.999816	5.84577	3.07443	10.9766	14.129	0.032898	0.0413895	158	1	0.00632911	0.999985	1	GO:0000287; GO:0005524; GO:0005737; GO:0006082; GO:0006085; GO:0008776	cytoplasm [GO:0005737]; acetate kinase activity [GO:0008776]; ATP binding [GO:0005524]; magnesium ion binding [GO:0000287]; acetyl-CoA biosynthetic process [GO:0006085]; organic acid metabolic process [GO:0006082]	acetyl-CoA biosynthetic process [GO:0006085]; organic acid metabolic process [GO:0006082]	acetate kinase activity [GO:0008776]; ATP binding [GO:0005524]; magnesium ion binding [GO:0000287]	cytoplasm [GO:0005737]
Bacteroides coprocola	GCF_000154845.1	EDU99237.1	kinase, PfkB family	20	34	0.995518	3.83562	2.83841	7.29574	5.64459	0.0642922	0.0139768	58	3	0.0517241	0.761514	1	GO:0016301	kinase activity [GO:0016301]		kinase activity [GO:0016301]
Bacteroides coprocola	GCF_000154845.1	EDU99238.1	Ser/Thr phosphatase family protein	20	34	0.997565	4.36198	1.98648	9.2458	8.51038	0.00481158	0.0162248	60	3	0.05	0.781392	1	GO:0016787	hydrolase activity [GO:0016787]		hydrolase activity [GO:0016787]
Bacteroides coprocola	GCF_000154845.1	EDU99239.1	antioxidant, AhpC/TSA family	20	33	0.981449	6.39687	5.70227	12.9524	7.51942	0.00864128	0.0112445	85	7	0.0823529	0.353266	1	GO:0004601; GO:0005623; GO:0045454; GO:0051920	cell [GO:0005623]; peroxidase activity [GO:0004601]; peroxiredoxin activity [GO:0051920]; cell redox homeostasis [GO:0045454]	cell redox homeostasis [GO:0045454]	peroxidase activity [GO:0004601]; peroxiredoxin activity [GO:0051920]	cell [GO:0005623]
Bacteroides coprocola	GCF_000154845.1	EDU99240.1	putative FeS assembly SUF system protein	20	34	0.999481	2.64798	3.45148	6.23053	6.0445	0.000997902	0.0196136	15	0	0	1	1
Bacteroides coprocola	GCF_000154845.1	EDU99242.1	glycosyltransferase, group 2 family protein	20	34	0.994744	8.08081	4.27357	10.7474	6.83493	0.00881683	0.0417997	79	2	0.0253165	0.973595	1	GO:0016021; GO:0016757	integral component of membrane [GO:0016021]; transferase activity, transferring glycosyl groups [GO:0016757]		transferase activity, transferring glycosyl groups [GO:0016757]	integral component of membrane [GO:0016021]
Bacteroides coprocola	GCF_000154845.1	EDU99243.1	Sigma-70 region 2	20	34	0.997755	6.74242	6.25585	10.9747	6.50832	0.0651078	0.0246665	29	1	0.0344828	0.869213	1	GO:0003677; GO:0003700; GO:0006352; GO:0016987	DNA binding [GO:0003677]; sigma factor activity [GO:0016987]; transcription factor activity, sequence-specific DNA binding [GO:0003700]; DNA-templated transcription, initiation [GO:0006352]	DNA-templated transcription, initiation [GO:0006352]	DNA binding [GO:0003677]; sigma factor activity [GO:0016987]; transcription factor activity, sequence-specific DNA binding [GO:0003700]
Bacteroides coprocola	GCF_000154845.1	EDU99244.1	hypothetical protein	20	33	0.988812	2.39583	3.8003	4.77941	4.06499	0.0260141	0.0224928	15	2	0.133333	0.27017	1	GO:0016021	integral component of membrane [GO:0016021]			integral component of membrane [GO:0016021]
Bacteroides coprocola	GCF_000154845.1	EDU99245.1	hypothetical protein	20	34	0.993141	1.96078	3.36811	6.15148	6.26261	0.0208429	0.0224015	20	2	0.1	0.396713	1
Bacteroides coprocola	GCF_000154845.1	EDU99247.1	translation elongation factor P	20	34	0.999216	2.6455	4.11733	4.20168	6.92397	0.0203207	0.0348186	39	1	0.025641	0.935157	1	GO:0003746; GO:0005737	cytoplasm [GO:0005737]; translation elongation factor activity [GO:0003746]		translation elongation factor activity [GO:0003746]	cytoplasm [GO:0005737]
Bacteroides coprocola	GCF_000154845.1	EDU99250.1	pseudouridine synthase, RluA family	20	34	0.997434	3.18352	3.607	6.12331	4.96425	0.0484168	0.0301983	66	2	0.030303	0.943464	1	GO:0001522; GO:0003723; GO:0009982	pseudouridine synthase activity [GO:0009982]; RNA binding [GO:0003723]; pseudouridine synthesis [GO:0001522]	pseudouridine synthesis [GO:0001522]	pseudouridine synthase activity [GO:0009982]; RNA binding [GO:0003723]
Bacteroides coprocola	GCF_000154845.1	EDU99251.1	D-ala D-ala ligase N-terminal domain protein	20	34	0.99747	2.34455	3.367	5.04504	4.57909	0.0377178	0.0181867	47	1	0.0212766	0.96301	1	GO:0000287; GO:0005524; GO:0005737; GO:0008360; GO:0008716; GO:0009252; GO:0030145; GO:0071555	cytoplasm [GO:0005737]; ATP binding [GO:0005524]; D-alanine-D-alanine ligase activity [GO:0008716]; magnesium ion binding [GO:0000287]; manganese ion binding [GO:0030145]; cell wall organization [GO:0071555]; peptidoglycan biosynthetic process [GO:0009252]; regulation of cell shape [GO:0008360]	cell wall organization [GO:0071555]; peptidoglycan biosynthetic process [GO:0009252]; regulation of cell shape [GO:0008360]	ATP binding [GO:0005524]; D-alanine-D-alanine ligase activity [GO:0008716]; magnesium ion binding [GO:0000287]; manganese ion binding [GO:0030145]	cytoplasm [GO:0005737]
Bacteroides coprocola	GCF_000154845.1	EDU99252.1	hypothetical protein	20	34	0.992015	4.06926	3.01294	6.53292	3.54956	0.0126639	0.0264219	45	2	0.0444444	0.818216	1	GO:0008152; GO:0016746	transferase activity, transferring acyl groups [GO:0016746]; metabolic process [GO:0008152]	metabolic process [GO:0008152]	transferase activity, transferring acyl groups [GO:0016746]
Bacteroides coprocola	GCF_000154845.1	EDU99253.1	hypothetical protein	20	33	0.987124	4.0724	5.24878	7.23095	5.21088	0.0296388	0.0280346	27	2	0.0740741	0.554229	1
Bacteroides coprocola	GCF_000154845.1	EDU99255.1	N-acetylornithine carbamoyltransferase	20	34	0.997431	2.32919	3.35242	5.55196	6.30626	0.00337831	0.017432	65	5	0.0769231	0.451993	1	GO:0006520; GO:0016597; GO:0043857	amino acid binding [GO:0016597]; N-acetylornithine carbamoyltransferase activity [GO:0043857]; cellular amino acid metabolic process [GO:0006520]	cellular amino acid metabolic process [GO:0006520]	amino acid binding [GO:0016597]; N-acetylornithine carbamoyltransferase activity [GO:0043857]
Bacteroides coprocola	GCF_000154845.1	EDU99259.1	hypothetical protein	20	34	0.990957	0.7431	1.21502	2.60258	4.26621	0.00986904	0.0195549	10	0	0	1	1
Bacteroides coprocola	GCF_000154845.1	EDU99260.1	transglycosylase SLT domain protein	20	33	0.985902	4.83871	4.11563	6.60974	3.31332	0.0151265	0.0263627	32	0	0	1	1	GO:0000270; GO:0008933; GO:0016020	membrane [GO:0016020]; lytic transglycosylase activity [GO:0008933]; peptidoglycan metabolic process [GO:0000270]	peptidoglycan metabolic process [GO:0000270]	lytic transglycosylase activity [GO:0008933]	membrane [GO:0016020]
Bacteroides coprocola	GCF_000154845.1	EDU99263.1	putative RIP metalloprotease RseP	20	34	0.997721	2.83371	1.99539	6.26148	5.14098	0.0680356	0.0112445	75	6	0.08	0.398464	1	GO:0004222; GO:0005886; GO:0016021; GO:0046872	integral component of membrane [GO:0016021]; plasma membrane [GO:0005886]; metal ion binding [GO:0046872]; metalloendopeptidase activity [GO:0004222]		metal ion binding [GO:0046872]; metalloendopeptidase activity [GO:0004222]	integral component of membrane [GO:0016021]; plasma membrane [GO:0005886]
Bacteroides coprocola	GCF_000154845.1	EDU99265.1	peptidase, M23 family	20	34	0.990655	1.5625	1.68819	3.09017	2.90666	0.000633759	0.0256955	26	1	0.0384615	0.838576	1	GO:0016021	integral component of membrane [GO:0016021]			integral component of membrane [GO:0016021]
Bacteroides coprocola	GCF_000154845.1	EDU99267.1	UDP-N-acetylglucosamine 1-carboxyvinyltransferase	20	34	0.995484	3.09633	1.81686	4.9815	3.97731	0.0283501	0.0195282	57	2	0.0350877	0.90568	1	GO:0005737; GO:0007049; GO:0008360; GO:0008760; GO:0009252; GO:0019277; GO:0051301; GO:0071555	cytoplasm [GO:0005737]; UDP-N-acetylglucosamine 1-carboxyvinyltransferase activity [GO:0008760]; cell cycle [GO:0007049]; cell division [GO:0051301]; cell wall organization [GO:0071555]; peptidoglycan biosynthetic process [GO:0009252]; regulation of cell shape [GO:0008360]; UDP-N-acetylgalactosamine biosynthetic process [GO:0019277]	cell cycle [GO:0007049]; cell division [GO:0051301]; cell wall organization [GO:0071555]; peptidoglycan biosynthetic process [GO:0009252]; regulation of cell shape [GO:0008360]; UDP-N-acetylgalactosamine biosynthetic process [GO:0019277]	UDP-N-acetylglucosamine 1-carboxyvinyltransferase activity [GO:0008760]	cytoplasm [GO:0005737]
Bacteroides coprocola	GCF_000154845.1	EDU99269.1	universal bacterial protein YeaZ	20	34	0.998202	3.69565	1.9699	6.75188	12.503	0.0148655	0.0470026	64	1	0.015625	0.988781	1	GO:0002949	tRNA threonylcarbamoyladenosine modification [GO:0002949]	tRNA threonylcarbamoyladenosine modification [GO:0002949]
Bacteroides coprocola	GCF_000154845.1	EDU99272.1	TIGR00255-like family protein	20	34	0.99871	2.68265	3.37241	6.09524	5.58955	0.079666	0.0165945	48	4	0.0833333	0.41074	1
Bacteroides coprocola	GCF_000154845.1	EDU99273.1	guanylate kinase	20	34	0.991824	3.28014	2.58616	5.02593	2.96707	0.00948979	0.0348186	23	1	0.0434783	0.800764	1	GO:0004385; GO:0005524; GO:0005737	cytoplasm [GO:0005737]; ATP binding [GO:0005524]; guanylate kinase activity [GO:0004385]		ATP binding [GO:0005524]; guanylate kinase activity [GO:0004385]	cytoplasm [GO:0005737]
Bacteroides coprocola	GCF_000154845.1	EDU99276.1	hypothetical protein	20	33	0.984693	4.03059	3.01614	8.04931	5.67226	0.064189	0.0112445	172	12	0.0697674	0.50054	1	GO:0008237	metallopeptidase activity [GO:0008237]		metallopeptidase activity [GO:0008237]
Bacteroides coprocola	GCF_000154845.1	EDU99331.1	phospho-N-acetylmuramoyl-pentapeptide-transferase	20	34	0.988807	3.6249	3.97463	6.73824	4.54814	0.000967853	0.0232209	46	3	0.0652174	0.610698	1	GO:0005886; GO:0007049; GO:0008360; GO:0008963; GO:0009252; GO:0016021; GO:0051301; GO:0051992; GO:0071555	integral component of membrane [GO:0016021]; plasma membrane [GO:0005886]; phospho-N-acetylmuramoyl-pentapeptide-transferase activity [GO:0008963]; UDP-N-acetylmuramoyl-L-alanyl-D-glutamyl-meso-2,6-diaminopimelyl-D-alanyl-D-alanine:undecaprenyl-phosphate transferase activity [GO:0051992]; cell cycle [GO:0007049]; cell division [GO:0051301]; cell wall organization [GO:0071555]; peptidoglycan biosy…	cell cycle [GO:0007049]; cell division [GO:0051301]; cell wall organization [GO:0071555]; peptidoglycan biosynthetic process [GO:0009252]; regulation of cell shape [GO:0008360]	phospho-N-acetylmuramoyl-pentapeptide-transferase activity [GO:0008963]; UDP-N-acetylmuramoyl-L-alanyl-D-glutamyl-meso-2,6-diaminopimelyl-D-alanyl-D-alanine:undecaprenyl-phosphate transferase activity [GO:0051992]	integral component of membrane [GO:0016021]; plasma membrane [GO:0005886]
Bacteroides coprocola	GCF_000154845.1	EDU99332.1	UDP-N-acetylmuramoyl-L-alanine--D-glutamate ligase	20	34	0.995339	2.47191	3.14339	5.47224	5.43987	0.0230971	0.0142448	73	4	0.0547945	0.736945	1	GO:0005524; GO:0005737; GO:0007049; GO:0008360; GO:0008764; GO:0009252; GO:0051301; GO:0071555	cytoplasm [GO:0005737]; ATP binding [GO:0005524]; UDP-N-acetylmuramoylalanine-D-glutamate ligase activity [GO:0008764]; cell cycle [GO:0007049]; cell division [GO:0051301]; cell wall organization [GO:0071555]; peptidoglycan biosynthetic process [GO:0009252]; regulation of cell shape [GO:0008360]	cell cycle [GO:0007049]; cell division [GO:0051301]; cell wall organization [GO:0071555]; peptidoglycan biosynthetic process [GO:0009252]; regulation of cell shape [GO:0008360]	ATP binding [GO:0005524]; UDP-N-acetylmuramoylalanine-D-glutamate ligase activity [GO:0008764]	cytoplasm [GO:0005737]
Bacteroides coprocola	GCF_000154845.1	EDU99333.1	cell cycle protein, FtsW/RodA/SpoVE family	20	34	0.988712	1.81327	3.35692	4.92478	4.46017	0.00519191	0.0236024	49	3	0.0612245	0.653626	1	GO:0016021; GO:0051301	integral component of membrane [GO:0016021]; cell division [GO:0051301]	cell division [GO:0051301]		integral component of membrane [GO:0016021]
Bacteroides coprocola	GCF_000154845.1	EDU99335.1	UDP-N-acetylmuramate--L-alanine ligase	20	34	0.989672	3.74001	3.51503	6.58601	3.35699	0.0240941	0.0160345	59	2	0.0338983	0.915713	1	GO:0005524; GO:0005737; GO:0007049; GO:0008360; GO:0008763; GO:0009252; GO:0016021; GO:0051301; GO:0071555	cytoplasm [GO:0005737]; integral component of membrane [GO:0016021]; ATP binding [GO:0005524]; UDP-N-acetylmuramate-L-alanine ligase activity [GO:0008763]; cell cycle [GO:0007049]; cell division [GO:0051301]; cell wall organization [GO:0071555]; peptidoglycan biosynthetic process [GO:0009252]; regulation of cell shape [GO:0008360]	cell cycle [GO:0007049]; cell division [GO:0051301]; cell wall organization [GO:0071555]; peptidoglycan biosynthetic process [GO:0009252]; regulation of cell shape [GO:0008360]	ATP binding [GO:0005524]; UDP-N-acetylmuramate-L-alanine ligase activity [GO:0008763]	cytoplasm [GO:0005737]; integral component of membrane [GO:0016021]
Bacteroides coprocola	GCF_000154845.1	EDU99337.1	cell division protein FtsA	20	34	0.995017	1.97201	1.75254	3.79901	2.14303	0.00805217	0.012776	35	2	0.0571429	0.695759	1	GO:0009898; GO:0032153; GO:0043093	cell division site [GO:0032153]; cytoplasmic side of plasma membrane [GO:0009898]; FtsZ-dependent cytokinesis [GO:0043093]	FtsZ-dependent cytokinesis [GO:0043093]		cell division site [GO:0032153]; cytoplasmic side of plasma membrane [GO:0009898]
Bacteroides coprocola	GCF_000154845.1	EDU99338.1	cell division protein FtsZ	20	34	0.997885	2.77778	5.18413	4.59803	7.53404	0.00368617	0.0385882	95	2	0.0210526	0.989929	1	GO:0000917; GO:0003924; GO:0005525; GO:0005737; GO:0032153; GO:0043093; GO:0051258	cell division site [GO:0032153]; cytoplasm [GO:0005737]; GTP binding [GO:0005525]; GTPase activity [GO:0003924]; barrier septum assembly [GO:0000917]; FtsZ-dependent cytokinesis [GO:0043093]; protein polymerization [GO:0051258]	barrier septum assembly [GO:0000917]; FtsZ-dependent cytokinesis [GO:0043093]; protein polymerization [GO:0051258]	GTPase activity [GO:0003924]; GTP binding [GO:0005525]	cell division site [GO:0032153]; cytoplasm [GO:0005737]
Bacteroides coprocola	GCF_000154845.1	EDU99340.1	DNA repair protein RecO	20	34	0.996517	3.66528	2.67036	5.72696	3.95172	0.0579727	0.0268572	33	1	0.030303	0.901215	1	GO:0006281; GO:0006310	DNA recombination [GO:0006310]; DNA repair [GO:0006281]	DNA recombination [GO:0006310]; DNA repair [GO:0006281]
Bacteroides coprocola	GCF_000154845.1	EDU99346.1	DNA gyrase, B subunit	20	34	0.999359	3.20611	4.37511	6.17981	8.20251	0.0117809	0.028566	163	4	0.0245399	0.99618	1	GO:0000287; GO:0003677; GO:0003918; GO:0005524; GO:0005694; GO:0005737; GO:0006261; GO:0006265	chromosome [GO:0005694]; cytoplasm [GO:0005737]; ATP binding [GO:0005524]; DNA binding [GO:0003677]; DNA topoisomerase type II (ATP-hydrolyzing) activity [GO:0003918]; magnesium ion binding [GO:0000287]; DNA topological change [GO:0006265]; DNA-dependent DNA replication [GO:0006261]	DNA-dependent DNA replication [GO:0006261]; DNA topological change [GO:0006265]	ATP binding [GO:0005524]; DNA binding [GO:0003677]; DNA topoisomerase type II (ATP-hydrolyzing) activity [GO:0003918]; magnesium ion binding [GO:0000287]	chromosome [GO:0005694]; cytoplasm [GO:0005737]
Bacteroides coprocola	GCF_000154845.1	EDU99349.1	xanthine permease	20	34	0.997233	4.8048	3.84572	7.5239	4.76856	0.0345043	0.0212728	68	1	0.0147059	0.991527	1	GO:0005215; GO:0016021; GO:0055085	integral component of membrane [GO:0016021]; transporter activity [GO:0005215]; transmembrane transport [GO:0055085]	transmembrane transport [GO:0055085]	transporter activity [GO:0005215]	integral component of membrane [GO:0016021]
Bacteroides coprocola	GCF_000154845.1	EDU99350.1	xanthine phosphoribosyltransferase	20	34	0.997628	0.701754	1.60792	2.50802	7.58273	0.0178042	0.0437714	32	0	0	1	1	GO:0000310; GO:0005737; GO:0006166; GO:0032265; GO:0046110	cytoplasm [GO:0005737]; xanthine phosphoribosyltransferase activity [GO:0000310]; purine ribonucleoside salvage [GO:0006166]; xanthine metabolic process [GO:0046110]; XMP salvage [GO:0032265]	purine ribonucleoside salvage [GO:0006166]; xanthine metabolic process [GO:0046110]; XMP salvage [GO:0032265]	xanthine phosphoribosyltransferase activity [GO:0000310]	cytoplasm [GO:0005737]
Bacteroides coprocola	GCF_000154845.1	EDU99353.1	alkaline phosphatase family protein	20	34	0.993449	5.83685	5.17774	9.06911	5.62297	0.0709605	0.0280346	79	6	0.0759494	0.447457	1	GO:0016791	phosphatase activity [GO:0016791]		phosphatase activity [GO:0016791]
Bacteroides coprocola	GCF_000154845.1	EDU99355.1	Sodium:neurotransmitter symporter family protein	20	33	0.983119	4.31287	3.99647	6.27795	3.54989	0.0332032	0.0355454	50	4	0.08	0.44165	1	GO:0005328; GO:0016021	integral component of membrane [GO:0016021]; neurotransmitter:sodium symporter activity [GO:0005328]		neurotransmitter:sodium symporter activity [GO:0005328]	integral component of membrane [GO:0016021]
Bacteroides coprocola	GCF_000154845.1	EDU99367.1	hypothetical protein	18	21	0.719376	1.88529	3.85922	2.81589	5.34082	0.0501754	0.0385882	37	0	0	1	1
Bacteroides coprocola	GCF_000154845.1	EDU99368.1	hypothetical protein	18	22	0.73296	3.33333	3.06347	3.92157	4.17871	0.0580706	0.0396549	19	0	0	1	1
Bacteroides coprocola	GCF_000154845.1	EDU99369.1	nucleotide sugar dehydrogenase	20	34	0.996177	8.57248	7.14081	14.7312	9.55129	0.0603729	0.0208386	188	8	0.0425532	0.944354	1	GO:0000271; GO:0003979; GO:0051287	NAD binding [GO:0051287]; UDP-glucose 6-dehydrogenase activity [GO:0003979]; polysaccharide biosynthetic process [GO:0000271]	polysaccharide biosynthetic process [GO:0000271]	NAD binding [GO:0051287]; UDP-glucose 6-dehydrogenase activity [GO:0003979]
Bacteroides coprocola	GCF_000154845.1	EDU99370.1	hypothetical protein	20	34	0.999888	2.87879	4.44071	5.97148	5.01094	0.0173562	0.016891	12	1	0.0833333	0.569001	1	GO:0005737; GO:0016857	cytoplasm [GO:0005737]; racemase and epimerase activity, acting on carbohydrates and derivatives [GO:0016857]		racemase and epimerase activity, acting on carbohydrates and derivatives [GO:0016857]	cytoplasm [GO:0005737]
Bacteroides coprocola	GCF_000154845.1	EDU99372.1	hypothetical protein	20	34	0.989298	17.029	13.1811	22.7375	13.0207	0.0101712	0.0498612	67	1	0.0149254	0.990911	1
Bacteroides coprocola	GCF_000154845.1	EDU99374.1	S-adenosylmethionine-dependent methyltransferase, YraL family	20	34	0.998381	3.62963	4.01574	8.38168	16.0715	0.08744	0.0247763	89	1	0.011236	0.99806	1	GO:0000453; GO:0005737; GO:0070677	cytoplasm [GO:0005737]; rRNA (cytosine-2'-O-)-methyltransferase activity [GO:0070677]; enzyme-directed rRNA 2'-O-methylation [GO:0000453]	enzyme-directed rRNA 2'-O-methylation [GO:0000453]	rRNA (cytosine-2'-O-)-methyltransferase activity [GO:0070677]	cytoplasm [GO:0005737]
Bacteroides coprocola	GCF_000154845.1	EDU99375.1	thymidine kinase	20	34	0.997051	4.16667	4.29833	9.91572	9.35647	0.0263644	0.0183753	42	1	0.0238095	0.947465	1	GO:0004797; GO:0005524; GO:0005737; GO:0008270; GO:0071897	cytoplasm [GO:0005737]; ATP binding [GO:0005524]; thymidine kinase activity [GO:0004797]; zinc ion binding [GO:0008270]; DNA biosynthetic process [GO:0071897]	DNA biosynthetic process [GO:0071897]	ATP binding [GO:0005524]; thymidine kinase activity [GO:0004797]; zinc ion binding [GO:0008270]	cytoplasm [GO:0005737]
Bacteroides coprocola	GCF_000154845.1	EDU99381.1	ATPase/histidine kinase/DNA gyrase B/HSP90 domain protein	13	24	0.681142	1.91685	1.30216	2.99463	2.19681	0.00475203	0.0430894	97	4	0.0412371	0.901106	1	GO:0000155; GO:0003700; GO:0005622; GO:0006351; GO:0043565	intracellular [GO:0005622]; phosphorelay sensor kinase activity [GO:0000155]; sequence-specific DNA binding [GO:0043565]; transcription factor activity, sequence-specific DNA binding [GO:0003700]; transcription, DNA-templated [GO:0006351]	transcription, DNA-templated [GO:0006351]	phosphorelay sensor kinase activity [GO:0000155]; sequence-specific DNA binding [GO:0043565]; transcription factor activity, sequence-specific DNA binding [GO:0003700]	intracellular [GO:0005622]
Bacteroides coprocola	GCF_000154845.1	EDU99387.1	acyltransferase	13	24	0.686801	0.183655	0.556192	1.32339	1.57895	0.0691557	0.0114638	17	1	0.0588235	0.696499	1	GO:0016021; GO:0016747	integral component of membrane [GO:0016021]; transferase activity, transferring acyl groups other than amino-acyl groups [GO:0016747]		transferase activity, transferring acyl groups other than amino-acyl groups [GO:0016747]	integral component of membrane [GO:0016021]
Bacteroides coprocola	GCF_000154845.1	EDU99401.1	Alpha-L-rhamnosidase N-terminal domain protein	13	25	0.68906	1.72478	2.81152	3.45177	3.28784	0.00210369	0.0437554	67	3	0.0447761	0.840418	1	GO:0003824	catalytic activity [GO:0003824]		catalytic activity [GO:0003824]
Bacteroides coprocola	GCF_000154845.1	EDU99402.1	hypothetical protein	13	23	0.683855	0.578842	1.14157	1.39721	1.6675	0.0707571	0.0396549	23	0	0	1	1	GO:0003824	catalytic activity [GO:0003824]		catalytic activity [GO:0003824]
Bacteroides coprocola	GCF_000154845.1	EDU99407.1	glycosyl hydrolase family 3 N-terminal domain protein	19	31	0.930899	4.78105	2.0545	5.79789	2.65832	0.0603639	0.0405739	96	2	0.0208333	0.990526	1	GO:0004553; GO:0005975	hydrolase activity, hydrolyzing O-glycosyl compounds [GO:0004553]; carbohydrate metabolic process [GO:0005975]	carbohydrate metabolic process [GO:0005975]	hydrolase activity, hydrolyzing O-glycosyl compounds [GO:0004553]
Bacteroides coprocola	GCF_000154845.1	EDU99413.1	hypothetical protein	20	34	0.999203	2.31788	3.36418	5.25142	4.37401	0.0624304	0.0195282	37	2	0.0540541	0.72474	1
Bacteroides coprocola	GCF_000154845.1	EDU99414.1	hypothetical protein	20	33	0.986921	6.85839	4.11534	9.77216	4.30447	0.0147606	0.0169977	303	18	0.0594059	0.750116	1	GO:0016021	integral component of membrane [GO:0016021]			integral component of membrane [GO:0016021]
Bacteroides coprocola	GCF_000154845.1	EDU99415.1	outer membrane protein, OMP85 family	20	34	0.989519	3.83556	3.58442	6.28255	3.94225	0.0103974	0.0364276	115	10	0.0869565	0.252214	1	GO:0019867	outer membrane [GO:0019867]			outer membrane [GO:0019867]
Bacteroides coprocola	GCF_000154845.1	EDU99424.1	ATPase/histidine kinase/DNA gyrase B/HSP90 domain protein	20	33	0.987617	4.86438	3.12314	6.88978	3.61399	0.0526028	0.0429958	212	4	0.0188679	0.999746	1	GO:0000155; GO:0003700; GO:0005622; GO:0006351; GO:0016021; GO:0043565	integral component of membrane [GO:0016021]; intracellular [GO:0005622]; phosphorelay sensor kinase activity [GO:0000155]; sequence-specific DNA binding [GO:0043565]; transcription factor activity, sequence-specific DNA binding [GO:0003700]; transcription, DNA-templated [GO:0006351]	transcription, DNA-templated [GO:0006351]	phosphorelay sensor kinase activity [GO:0000155]; sequence-specific DNA binding [GO:0043565]; transcription factor activity, sequence-specific DNA binding [GO:0003700]	integral component of membrane [GO:0016021]; intracellular [GO:0005622]
Bacteroides coprocola	GCF_000154845.1	EDU99465.1	DNA gyrase/topoisomerase IV, A subunit	20	34	0.996682	4.64015	2.89686	8.43927	7.57774	0.00527325	0.0114439	214	6	0.0280374	0.996888	1	GO:0003677; GO:0003918; GO:0005524; GO:0006265	ATP binding [GO:0005524]; DNA binding [GO:0003677]; DNA topoisomerase type II (ATP-hydrolyzing) activity [GO:0003918]; DNA topological change [GO:0006265]	DNA topological change [GO:0006265]	ATP binding [GO:0005524]; DNA binding [GO:0003677]; DNA topoisomerase type II (ATP-hydrolyzing) activity [GO:0003918]
Bacteroides coprocola	GCF_000154845.1	EDU99467.1	glycine--tRNA ligase	20	34	0.999676	3.55987	1.6565	5.8904	8.41697	0.00236459	0.0450751	111	7	0.0630631	0.631722	1	GO:0004820; GO:0005524; GO:0005737; GO:0006426	cytoplasm [GO:0005737]; ATP binding [GO:0005524]; glycine-tRNA ligase activity [GO:0004820]; glycyl-tRNA aminoacylation [GO:0006426]	glycyl-tRNA aminoacylation [GO:0006426]	ATP binding [GO:0005524]; glycine-tRNA ligase activity [GO:0004820]	cytoplasm [GO:0005737]
Bacteroides coprocola	GCF_000154845.1	EDU99469.1	hypothetical protein	20	34	0.988897	4.19287	4.14013	6.90591	3.9884	0.00986226	0.0280198	20	2	0.1	0.396713	1
Bacteroides coprocola	GCF_000154845.1	EDU99471.1	hypothetical protein	20	33	0.977675	6.94444	6.99978	2.28758	5.12294	0.0329806	0.0157186	4	1	0.25	0.244622	1
Bacteroides coprocola	GCF_000154845.1	EDU99473.1	hypothetical protein	20	28	0.895134	2.80214	2.50335	3.99897	2.90209	0.00713694	0.0224518	46	0	0	1	1	GO:0003824	catalytic activity [GO:0003824]		catalytic activity [GO:0003824]
Bacteroides coprocola	GCF_000154845.1	EDU99474.1	glycosyl hydrolase family 2, sugar binding domain protein	20	28	0.892303	3.73754	2.75119	5.04853	3.40021	0.0207338	0.0195549	45	2	0.0444444	0.818216	1	GO:0004553; GO:0005975	hydrolase activity, hydrolyzing O-glycosyl compounds [GO:0004553]; carbohydrate metabolic process [GO:0005975]	carbohydrate metabolic process [GO:0005975]	hydrolase activity, hydrolyzing O-glycosyl compounds [GO:0004553]
Bacteroides coprocola	GCF_000154845.1	EDU99476.1	cytidine and deoxycytidylate deaminase zinc-binding region	20	34	0.992494	3.7037	4.674	6.9623	4.26642	0.0151501	0.016466	18	2	0.111111	0.346979	1	GO:0008270; GO:0016787	hydrolase activity [GO:0016787]; zinc ion binding [GO:0008270]		hydrolase activity [GO:0016787]; zinc ion binding [GO:0008270]
Bacteroides coprocola	GCF_000154845.1	EDU99489.1	putative neutral zinc metallopeptidase	20	34	0.993992	3.25926	3.1287	5.71614	4.0929	0.00131605	0.0231332	31	2	0.0645161	0.63025	1	GO:0016021	integral component of membrane [GO:0016021]			integral component of membrane [GO:0016021]
Bacteroides coprocola	GCF_000154845.1	EDU99491.1	hypothetical protein	20	34	0.998204	4.54076	4.1716	7.31989	6.03246	0.00242135	0.0420656	79	3	0.0379747	0.909826	1
Bacteroides coprocola	GCF_000154845.1	EDU99492.1	hypothetical protein	20	34	0.996379	3.35786	3.40039	8.07372	10.04	0.0660003	0.0272473	82	3	0.0365854	0.922229	1
Bacteroides coprocola	GCF_000154845.1	EDU99493.1	hypothetical protein	20	34	0.980701	8.16259	7.06843	11.5237	8.00802	0.0314253	0.0453574	59	1	0.0169492	0.984065	1
Bacteroides coprocola	GCF_000154845.1	EDU99494.1	hypothetical protein	20	34	0.992392	5.59777	5.16984	8.39532	4.76516	0.0747582	0.0429474	136	5	0.0367647	0.957137	1
Bacteroides coprocola	GCF_000154845.1	EDU99496.1	hypothetical protein	20	34	0.993416	0	0	2.56179	9.85078	0.00426234	0.0464466	7	0	0	1	1
Bacteroides coprocola	GCF_000154845.1	EDU99498.1	hypothetical protein	20	33	0.985998	5.04065	4.3296	7.84314	4.99145	0.0776574	0.0255202	15	0	0	1	1
Bacteroides coprocola	GCF_000154845.1	EDU99499.1	hypothetical protein	20	34	0.995165	3.98148	3.71641	7.31772	4.96015	0.0278385	0.0209319	21	1	0.047619	0.770755	1	GO:0016021	integral component of membrane [GO:0016021]			integral component of membrane [GO:0016021]
Bacteroides coprocola	GCF_000154845.1	EDU99501.1	peptidase, M23 family	20	33	0.985685	4.20635	3.73185	7.98319	6.7734	0.0174623	0.0275677	39	4	0.102564	0.270129	1
Bacteroides coprocola	GCF_000154845.1	EDU99502.1	hypothetical protein	20	34	0.99515	1.5625	1.59407	3.92213	4.65025	0.0319649	0.0174961	29	3	0.103448	0.313166	1	GO:0003723; GO:0004826; GO:0005524	ATP binding [GO:0005524]; phenylalanine-tRNA ligase activity [GO:0004826]; RNA binding [GO:0003723]		ATP binding [GO:0005524]; phenylalanine-tRNA ligase activity [GO:0004826]; RNA binding [GO:0003723]
Bacteroides coprocola	GCF_000154845.1	EDU99503.1	conserved hypothetical protein, YfiH family	20	33	0.984052	2.23048	2.021	4.30061	3.49197	0.0117736	0.024153	30	0	0	1	1
Bacteroides coprocola	GCF_000154845.1	EDU99504.1	Obg family GTPase CgtA	20	34	0.99925	2.02532	2.87911	5.99387	9.8634	0.0251447	0.0195521	97	4	0.0412371	0.901106	1	GO:0000287; GO:0003924; GO:0005525; GO:0005737; GO:0042254	cytoplasm [GO:0005737]; GTP binding [GO:0005525]; GTPase activity [GO:0003924]; magnesium ion binding [GO:0000287]; ribosome biogenesis [GO:0042254]	ribosome biogenesis [GO:0042254]	GTPase activity [GO:0003924]; GTP binding [GO:0005525]; magnesium ion binding [GO:0000287]	cytoplasm [GO:0005737]
Bacteroides coprocola	GCF_000154845.1	EDU99505.1	adenylate kinase	20	34	1	3.77193	3.38715	6.50155	8.72567	0.01491	0.0226229	41	2	0.0487805	0.775708	1	GO:0004017; GO:0005524; GO:0005737; GO:0009165	cytoplasm [GO:0005737]; adenylate kinase activity [GO:0004017]; ATP binding [GO:0005524]; nucleotide biosynthetic process [GO:0009165]	nucleotide biosynthetic process [GO:0009165]	adenylate kinase activity [GO:0004017]; ATP binding [GO:0005524]	cytoplasm [GO:0005737]
Bacteroides coprocola	GCF_000154845.1	EDU99506.1	hypoxanthine phosphoribosyltransferase	20	34	0.998103	1.76909	2.85318	6.57542	6.51574	0.0211543	0.0112445	33	2	0.0606061	0.664292	1	GO:0004422; GO:0005737; GO:0006166; GO:0052657	cytoplasm [GO:0005737]; guanine phosphoribosyltransferase activity [GO:0052657]; hypoxanthine phosphoribosyltransferase activity [GO:0004422]; purine ribonucleoside salvage [GO:0006166]	purine ribonucleoside salvage [GO:0006166]	guanine phosphoribosyltransferase activity [GO:0052657]; hypoxanthine phosphoribosyltransferase activity [GO:0004422]	cytoplasm [GO:0005737]
Bacteroides coprocola	GCF_000154845.1	EDU99507.1	YjeF domain protein	20	34	0.992363	4.05295	5.31668	9.2089	7.38801	0.000272117	0.0136747	90	7	0.0777778	0.409556	1	GO:0005524; GO:0016853; GO:0046872; GO:0052855	ADP-dependent NAD(P)H-hydrate dehydratase activity [GO:0052855]; ATP binding [GO:0005524]; isomerase activity [GO:0016853]; metal ion binding [GO:0046872]		ADP-dependent NAD(P)H-hydrate dehydratase activity [GO:0052855]; ATP binding [GO:0005524]; isomerase activity [GO:0016853]; metal ion binding [GO:0046872]
Bacteroides coprocola	GCF_000154845.1	EDU99509.1	transporter, major facilitator family protein	20	34	0.995111	3.65044	3.4391	6.51592	4.36705	0.00578433	0.0224015	71	4	0.056338	0.716798	1	GO:0016021; GO:0055085	integral component of membrane [GO:0016021]; transmembrane transport [GO:0055085]	transmembrane transport [GO:0055085]		integral component of membrane [GO:0016021]
Bacteroides coprocola	GCF_000154845.1	EDU99510.1	hypothetical protein	20	34	0.992893	0.810811	2.09157	3.78468	7.99249	0.0203235	0.0162411	34	0	0	1	1	GO:0016021	integral component of membrane [GO:0016021]			integral component of membrane [GO:0016021]
Bacteroides coprocola	GCF_000154845.1	EDU99514.1	AMP-binding enzyme	20	34	0.99953	5.3442	3.78693	8.63106	5.94189	0.00372302	0.0227686	128	8	0.0625	0.643529	1	GO:0003824; GO:0008152	catalytic activity [GO:0003824]; metabolic process [GO:0008152]	metabolic process [GO:0008152]	catalytic activity [GO:0003824]
Bacteroides coprocola	GCF_000154845.1	EDU99515.1	cupin domain protein	20	34	0.993595	1.25448	1.88811	4.16193	3.18497	0.0216183	0.0112445	16	2	0.125	0.29595	1	GO:0043565	sequence-specific DNA binding [GO:0043565]		sequence-specific DNA binding [GO:0043565]
Bacteroides coprocola	GCF_000154845.1	EDU99521.1	hypothetical protein	20	33	0.981864	4.49343	2.25388	6.15944	2.9598	0.000926811	0.0227686	119	4	0.0336134	0.964073	1	GO:0004872; GO:0006810; GO:0016020	membrane [GO:0016020]; receptor activity [GO:0004872]; transport [GO:0006810]	transport [GO:0006810]	receptor activity [GO:0004872]	membrane [GO:0016020]
Bacteroides coprocola	GCF_000154845.1	EDU99522.1	META domain protein	20	33	0.98385	2.21402	2.62659	3.32827	2.41787	0.0216049	0.0314049	22	2	0.0909091	0.444616	1	GO:0004866; GO:0030288	outer membrane-bounded periplasmic space [GO:0030288]; endopeptidase inhibitor activity [GO:0004866]		endopeptidase inhibitor activity [GO:0004866]	outer membrane-bounded periplasmic space [GO:0030288]
Bacteroides coprocola	GCF_000154845.1	EDU99525.1	RecA protein	20	34	0.993314	2.38777	3.05784	5.31656	7.24499	0.0284396	0.0420656	49	2	0.0408163	0.853352	1	GO:0003684; GO:0003697; GO:0005524; GO:0005737; GO:0006281; GO:0006310; GO:0008094; GO:0009432	cytoplasm [GO:0005737]; ATP binding [GO:0005524]; damaged DNA binding [GO:0003684]; DNA-dependent ATPase activity [GO:0008094]; single-stranded DNA binding [GO:0003697]; DNA recombination [GO:0006310]; DNA repair [GO:0006281]; SOS response [GO:0009432]	DNA recombination [GO:0006310]; DNA repair [GO:0006281]; SOS response [GO:0009432]	ATP binding [GO:0005524]; damaged DNA binding [GO:0003684]; DNA-dependent ATPase activity [GO:0008094]; single-stranded DNA binding [GO:0003697]	cytoplasm [GO:0005737]
Bacteroides coprocola	GCF_000154845.1	EDU99531.1	aldose 1-epimerase	20	34	0.991206	4.52055	4.99765	9.9586	8.43672	0.00457623	0.017432	92	3	0.0326087	0.953117	1	GO:0004034; GO:0019318; GO:0030246	aldose 1-epimerase activity [GO:0004034]; carbohydrate binding [GO:0030246]; hexose metabolic process [GO:0019318]	hexose metabolic process [GO:0019318]	aldose 1-epimerase activity [GO:0004034]; carbohydrate binding [GO:0030246]
Bacteroides coprocola	GCF_000154845.1	EDU99532.1	transporter, major facilitator family protein	20	34	0.989256	2.87099	2.60759	5.34461	4.10023	0.0114615	0.021567	49	1	0.0204082	0.967854	1	GO:0016021; GO:0055085	integral component of membrane [GO:0016021]; transmembrane transport [GO:0055085]	transmembrane transport [GO:0055085]		integral component of membrane [GO:0016021]
Bacteroides coprocola	GCF_000154845.1	EDU99534.1	hypothetical protein	20	33	0.979471	6.47182	5.39082	9.59925	5.79133	0.0188732	0.0317071	70	2	0.0285714	0.955159	1
Bacteroides coprocola	GCF_000154845.1	EDU99536.1	Transketolase, thiamine diphosphate binding domain protein	20	34	0.98966	2.40934	2.38902	3.8865	2.20349	0.0410513	0.0195549	47	2	0.0425532	0.836637	1	GO:0004802; GO:0008152; GO:0046872	metal ion binding [GO:0046872]; transketolase activity [GO:0004802]; metabolic process [GO:0008152]	metabolic process [GO:0008152]	metal ion binding [GO:0046872]; transketolase activity [GO:0004802]
Bacteroides coprocola	GCF_000154845.1	EDU99537.1	ribose-5-phosphate isomerase B	20	34	0.991188	1.95402	2.8412	4.53009	4.64764	0.0149944	0.0314049	7	1	0.142857	0.387955	1	GO:0004751; GO:0005975; GO:0006098	ribose-5-phosphate isomerase activity [GO:0004751]; carbohydrate metabolic process [GO:0005975]; pentose-phosphate shunt [GO:0006098]	carbohydrate metabolic process [GO:0005975]; pentose-phosphate shunt [GO:0006098]	ribose-5-phosphate isomerase activity [GO:0004751]
Bacteroides coprocola	GCF_000154845.1	EDU99538.1	hypothetical protein	20	33	0.984778	1.60985	2.54275	3.56506	3.14297	0.0403817	0.0232275	28	2	0.0714286	0.574232	1
Bacteroides coprocola	GCF_000154845.1	EDU99543.1	hypothetical protein	16	20	0.645232	2.42881	8.54556	11.3682	23.371	0.0232088	0.0363443	190	2	0.0105263	0.999976	1
Bacteroides coprocola	GCF_000154845.1	EDU99544.1	hypothetical protein	15	22	0.619856	0.115741	0.577416	5.28304	16.206	0.0522368	0.0377311	25	0	0	1	1
Bacteroides coprocola	GCF_000154845.1	EDU99545.1	mobilization protein	18	24	0.761574	10.5392	26.4175	20.1814	29.9868	0.0559645	0.0325439	87	0	0	1	1
Bacteroides coprocola	GCF_000154845.1	EDU99556.1	hypothetical protein	20	34	0.99404	0.574713	1.72414	0	0	0.0428143	0.0421894	2	0	0	1	1
Bacteroides coprocola	GCF_000154845.1	EDU99557.1	NADH:ubiquinone oxidoreductase, Na(+)-translocating, A subunit	20	34	0.998244	2.11111	2.05914	4.75269	9.24041	0.0666275	0.0401924	101	6	0.0594059	0.687267	1	GO:0006814; GO:0016655	oxidoreductase activity, acting on NAD(P)H, quinone or similar compound as acceptor [GO:0016655]; sodium ion transport [GO:0006814]	sodium ion transport [GO:0006814]	oxidoreductase activity, acting on NAD(P)H, quinone or similar compound as acceptor [GO:0016655]
Bacteroides coprocola	GCF_000154845.1	EDU99558.1	NADH:ubiquinone oxidoreductase, B subunit	20	34	0.999825	2.92096	5.25672	5.35678	10.0124	0.0615717	0.0147852	108	3	0.0277778	0.979851	1	GO:0005886; GO:0006814; GO:0009276; GO:0010181; GO:0016021; GO:0016655; GO:0022904	Gram-negative-bacterium-type cell wall [GO:0009276]; integral component of membrane [GO:0016021]; plasma membrane [GO:0005886]; FMN binding [GO:0010181]; oxidoreductase activity, acting on NAD(P)H, quinone or similar compound as acceptor [GO:0016655]; respiratory electron transport chain [GO:0022904]; sodium ion transport [GO:0006814]	respiratory electron transport chain [GO:0022904]; sodium ion transport [GO:0006814]	FMN binding [GO:0010181]; oxidoreductase activity, acting on NAD(P)H, quinone or similar compound as acceptor [GO:0016655]	Gram-negative-bacterium-type cell wall [GO:0009276]; integral component of membrane [GO:0016021]; plasma membrane [GO:0005886]
Bacteroides coprocola	GCF_000154845.1	EDU99559.1	NADH:ubiquinone oxidoreductase, Na(+)-translocating, C subunit	20	34	0.997199	2.35346	3.42396	5.84955	6.47365	0.00589736	0.0192905	42	3	0.0714286	0.548152	1	GO:0005886; GO:0006814; GO:0009276; GO:0010181; GO:0016021; GO:0016655	Gram-negative-bacterium-type cell wall [GO:0009276]; integral component of membrane [GO:0016021]; plasma membrane [GO:0005886]; FMN binding [GO:0010181]; oxidoreductase activity, acting on NAD(P)H, quinone or similar compound as acceptor [GO:0016655]; sodium ion transport [GO:0006814]	sodium ion transport [GO:0006814]	FMN binding [GO:0010181]; oxidoreductase activity, acting on NAD(P)H, quinone or similar compound as acceptor [GO:0016655]	Gram-negative-bacterium-type cell wall [GO:0009276]; integral component of membrane [GO:0016021]; plasma membrane [GO:0005886]
Bacteroides coprocola	GCF_000154845.1	EDU99561.1	NADH:ubiquinone oxidoreductase, E subunit	20	34	0.99629	1.20192	1.8877	3.81835	6.77954	0.0141727	0.0213021	32	2	0.0625	0.647598	1	GO:0005886; GO:0006814; GO:0009276; GO:0016021; GO:0016655; GO:0022904	Gram-negative-bacterium-type cell wall [GO:0009276]; integral component of membrane [GO:0016021]; plasma membrane [GO:0005886]; oxidoreductase activity, acting on NAD(P)H, quinone or similar compound as acceptor [GO:0016655]; respiratory electron transport chain [GO:0022904]; sodium ion transport [GO:0006814]	respiratory electron transport chain [GO:0022904]; sodium ion transport [GO:0006814]	oxidoreductase activity, acting on NAD(P)H, quinone or similar compound as acceptor [GO:0016655]	Gram-negative-bacterium-type cell wall [GO:0009276]; integral component of membrane [GO:0016021]; plasma membrane [GO:0005886]
Bacteroides coprocola	GCF_000154845.1	EDU99562.1	NADH:ubiquinone oxidoreductase, F subunit	20	34	0.990354	1.77305	1.68782	3.30955	2.31087	0.0181194	0.0187302	38	2	0.0526316	0.738334	1	GO:0005506; GO:0005886; GO:0006814; GO:0009055; GO:0016021; GO:0016655; GO:0051537	integral component of membrane [GO:0016021]; plasma membrane [GO:0005886]; 2 iron, 2 sulfur cluster binding [GO:0051537]; electron carrier activity [GO:0009055]; iron ion binding [GO:0005506]; oxidoreductase activity, acting on NAD(P)H, quinone or similar compound as acceptor [GO:0016655]; sodium ion transport [GO:0006814]	sodium ion transport [GO:0006814]	2 iron, 2 sulfur cluster binding [GO:0051537]; electron carrier activity [GO:0009055]; iron ion binding [GO:0005506]; oxidoreductase activity, acting on NAD(P)H, quinone or similar compound as acceptor [GO:0016655]	integral component of membrane [GO:0016021]; plasma membrane [GO:0005886]
Bacteroides coprocola	GCF_000154845.1	EDU99570.1	hypothetical protein	20	34	0.987572	1.11111	1.31468	2.4183	1.89542	0.00644076	0.0164316	14	1	0.0714286	0.625415	1	GO:0016021	integral component of membrane [GO:0016021]			integral component of membrane [GO:0016021]
Bacteroides coprocola	GCF_000154845.1	EDU99571.1	hypothetical protein	20	33	0.981481	3.50877	5.81864	7.09494	7.90998	0.00908678	0.0405453	11	0	0	1	1
Bacteroides coprocola	GCF_000154845.1	EDU99572.1	LysR substrate binding domain protein	20	33	0.965778	3.56887	3.27393	5.82249	3.64889	0.0623316	0.023101	35	2	0.0571429	0.695759	1	GO:0003677; GO:0003700; GO:0006351	DNA binding [GO:0003677]; transcription factor activity, sequence-specific DNA binding [GO:0003700]; transcription, DNA-templated [GO:0006351]	transcription, DNA-templated [GO:0006351]	DNA binding [GO:0003677]; transcription factor activity, sequence-specific DNA binding [GO:0003700]
Bacteroides coprocola	GCF_000154845.1	EDU99573.1	hypothetical protein	20	33	0.980928	5.05747	4.27611	7.43746	4.79101	0.0222704	0.0394924	27	1	0.037037	0.849512	1
Bacteroides coprocola	GCF_000154845.1	EDU99578.1	hydrolase, carbon-nitrogen family	20	34	0.992638	2.59009	3.91885	5.50771	4.50667	0.0598586	0.0236024	25	2	0.08	0.512259	1	GO:0006807; GO:0016810	hydrolase activity, acting on carbon-nitrogen (but not peptide) bonds [GO:0016810]; nitrogen compound metabolic process [GO:0006807]	nitrogen compound metabolic process [GO:0006807]	hydrolase activity, acting on carbon-nitrogen (but not peptide) bonds [GO:0016810]
Bacteroides coprocola	GCF_000154845.1	EDU99579.1	hypothetical protein	20	33	0.987708	2.99517	4.36283	6.82012	7.40527	0.0240169	0.0235809	62	1	0.016129	0.98709	1	GO:0004668; GO:0009446	protein-arginine deiminase activity [GO:0004668]; putrescine biosynthetic process [GO:0009446]	putrescine biosynthetic process [GO:0009446]	protein-arginine deiminase activity [GO:0004668]
Bacteroides coprocola	GCF_000154845.1	EDU99581.1	peptidase C1-like family	20	34	0.991266	6.33188	4.66645	9.64525	5.36087	0.0238974	0.028566	62	3	0.0483871	0.799881	1	GO:0004197	cysteine-type endopeptidase activity [GO:0004197]		cysteine-type endopeptidase activity [GO:0004197]
Bacteroides coprocola	GCF_000154845.1	EDU99582.1	TonB-linked outer membrane protein, SusC/RagA family	20	34	0.988802	2.49818	3.0322	5.48004	4.03495	0.0345292	0.0165246	121	6	0.0495868	0.835627	1	GO:0004872; GO:0006810; GO:0009279	cell outer membrane [GO:0009279]; receptor activity [GO:0004872]; transport [GO:0006810]	transport [GO:0006810]	receptor activity [GO:0004872]	cell outer membrane [GO:0009279]
Bacteroides coprocola	GCF_000154845.1	EDU99584.1	hypothetical protein	20	33	0.981481	0.803213	1.60643	4.60666	6.05077	0.000188282	0.0183329	18	2	0.111111	0.346979	1	GO:0016021	integral component of membrane [GO:0016021]			integral component of membrane [GO:0016021]
Bacteroides coprocola	GCF_000154845.1	EDU99606.1	imidazole glycerol phosphate synthase, glutamine amidotransferase subunit	20	33	0.986432	3.7225	5.09303	6.81796	5.92211	0.0130136	0.0368965	21	1	0.047619	0.770755	1	GO:0000105; GO:0000107; GO:0005737; GO:0006541	cytoplasm [GO:0005737]; imidazoleglycerol-phosphate synthase activity [GO:0000107]; glutamine metabolic process [GO:0006541]; histidine biosynthetic process [GO:0000105]	glutamine metabolic process [GO:0006541]; histidine biosynthetic process [GO:0000105]	imidazoleglycerol-phosphate synthase activity [GO:0000107]	cytoplasm [GO:0005737]
Bacteroides coprocola	GCF_000154845.1	EDU99608.1	imidazoleglycerol phosphate synthase, cyclase subunit	20	33	0.982657	7.07672	6.34748	10.9711	6.20503	0.0191421	0.038941	38	3	0.0789474	0.480062	1	GO:0000105; GO:0000107; GO:0005737; GO:0016829	cytoplasm [GO:0005737]; imidazoleglycerol-phosphate synthase activity [GO:0000107]; lyase activity [GO:0016829]; histidine biosynthetic process [GO:0000105]	histidine biosynthetic process [GO:0000105]	imidazoleglycerol-phosphate synthase activity [GO:0000107]; lyase activity [GO:0016829]	cytoplasm [GO:0005737]
Bacteroides coprocola	GCF_000154845.1	EDU99613.1	valine--tRNA ligase	20	34	0.995411	2.9375	2.21179	4.88085	3.71136	0.00684224	0.0358383	120	2	0.0166667	0.997859	1	GO:0002161; GO:0004832; GO:0005524; GO:0005737; GO:0006438	cytoplasm [GO:0005737]; aminoacyl-tRNA editing activity [GO:0002161]; ATP binding [GO:0005524]; valine-tRNA ligase activity [GO:0004832]; valyl-tRNA aminoacylation [GO:0006438]	valyl-tRNA aminoacylation [GO:0006438]	aminoacyl-tRNA editing activity [GO:0002161]; ATP binding [GO:0005524]; valine-tRNA ligase activity [GO:0004832]	cytoplasm [GO:0005737]
Bacteroides coprocola	GCF_000154845.1	EDU99616.1	hypothetical protein	20	34	0.992029	4.8048	2.27384	6.39518	3.26246	0.0508312	0.0481976	55	3	0.0545455	0.728976	1
Bacteroides coprocola	GCF_000154845.1	EDU99618.1	hypothetical protein	20	33	0.980883	2.77839	1.56086	5.16934	8.98752	0.082649	0.0481706	80	1	0.0125	0.99635	1
Bacteroides coprocola	GCF_000154845.1	EDU99623.1	type I phosphodiesterase / nucleotide pyrophosphatase	20	34	0.987046	3.06187	1.91773	4.4635	2.23815	0.0823585	0.0410871	45	2	0.0444444	0.818216	1	GO:0003824; GO:0008152	catalytic activity [GO:0003824]; metabolic process [GO:0008152]	metabolic process [GO:0008152]	catalytic activity [GO:0003824]
Bacteroides coprocola	GCF_000154845.1	EDU99624.1	hypothetical protein	20	33	0.984625	2.6825	2.74591	4.19059	3.30051	0.0635534	0.0481706	52	2	0.0384615	0.875508	1	GO:0016021	integral component of membrane [GO:0016021]			integral component of membrane [GO:0016021]
Bacteroides coprocola	GCF_000154845.1	EDU99626.1	hypothetical protein	20	34	0.994033	1.86508	1.89938	3.5781	4.71895	0.0499818	0.0418908	53	0	0	1	1
Bacteroides coprocola	GCF_000154845.1	EDU99630.1	hypothetical protein	20	34	0.996393	3.58146	3.10995	6.02549	3.58589	0.00922297	0.0236132	83	5	0.060241	0.669809	1	GO:0016021	integral component of membrane [GO:0016021]			integral component of membrane [GO:0016021]
Bacteroides coprocola	GCF_000154845.1	EDU99633.1	MFS transporter, SP family	20	34	0.994937	3.74532	2.61637	7.77924	7.21402	0.024137	0.0127288	86	3	0.0348837	0.936337	1	GO:0016021; GO:0022891	integral component of membrane [GO:0016021]; substrate-specific transmembrane transporter activity [GO:0022891]		substrate-specific transmembrane transporter activity [GO:0022891]	integral component of membrane [GO:0016021]
Bacteroides coprocola	GCF_000154845.1	EDU99647.1	hypothetical protein	20	32	0.929475	1.66667	5	0	0	0.00298499	0.0456014	2	0	0	1	1
Bacteroides coprocola	GCF_000154845.1	EDU99675.1	MutS2 family protein	20	34	0.992905	4.54002	3.60277	7.55443	4.63517	0.075334	0.0224015	129	5	0.0387597	0.941888	1	GO:0004519; GO:0005524; GO:0006298; GO:0016887; GO:0030983; GO:0045910	ATP binding [GO:0005524]; ATPase activity [GO:0016887]; endonuclease activity [GO:0004519]; mismatched DNA binding [GO:0030983]; mismatch repair [GO:0006298]; negative regulation of DNA recombination [GO:0045910]	mismatch repair [GO:0006298]; negative regulation of DNA recombination [GO:0045910]	ATPase activity [GO:0016887]; ATP binding [GO:0005524]; endonuclease activity [GO:0004519]; mismatched DNA binding [GO:0030983]
Bacteroides coprocola	GCF_000154845.1	EDU99676.1	L-serine ammonia-lyase	20	34	0.993972	2.99479	4.41323	8.11691	7.772	0.0202753	0.0186767	65	4	0.0615385	0.649652	1	GO:0003941; GO:0006094; GO:0051539	4 iron, 4 sulfur cluster binding [GO:0051539]; L-serine ammonia-lyase activity [GO:0003941]; gluconeogenesis [GO:0006094]	gluconeogenesis [GO:0006094]	4 iron, 4 sulfur cluster binding [GO:0051539]; L-serine ammonia-lyase activity [GO:0003941]
Bacteroides coprocola	GCF_000154845.1	EDU99677.1	HAD hydrolase, family IA, variant 1	20	34	0.986635	4.71698	5.4919	9.064	7.46365	0.0135102	0.0374784	34	3	0.0882353	0.407491	1	GO:0008152; GO:0016787	hydrolase activity [GO:0016787]; metabolic process [GO:0008152]	metabolic process [GO:0008152]	hydrolase activity [GO:0016787]
Bacteroides coprocola	GCF_000154845.1	EDU99682.1	YbbR-like protein	20	33	0.987545	1.97239	2.87522	4.60564	9.34705	0.0553364	0.0295356	79	1	0.0126582	0.996085	1	GO:0016021	integral component of membrane [GO:0016021]			integral component of membrane [GO:0016021]
Bacteroides coprocola	GCF_000154845.1	EDU99683.1	preprotein translocase, YajC subunit	20	34	1	1.61812	2.40006	3.80735	7.12798	0.036261	0.0360283	17	0	0	1	1	GO:0016021	integral component of membrane [GO:0016021]			integral component of membrane [GO:0016021]
Bacteroides coprocola	GCF_000154845.1	EDU99685.1	hypothetical protein	20	34	0.993309	3.56234	2.83347	7.1144	6.83351	0.0117043	0.0164367	19	1	0.0526316	0.736227	1
Bacteroides coprocola	GCF_000154845.1	EDU99691.1	TrkA C-terminal domain protein	20	34	0.988163	5.02503	2.00527	7.02232	3.22292	0.00875575	0.0178553	125	11	0.088	0.226771	1	GO:0005886; GO:0006813; GO:0015299; GO:0016021	integral component of membrane [GO:0016021]; plasma membrane [GO:0005886]; solute:proton antiporter activity [GO:0015299]; potassium ion transport [GO:0006813]	potassium ion transport [GO:0006813]	solute:proton antiporter activity [GO:0015299]	integral component of membrane [GO:0016021]; plasma membrane [GO:0005886]
Bacteroides coprocola	GCF_000154845.1	EDU99693.1	DNA topoisomerase	20	34	0.993257	4.92424	5.21135	8.86433	5.35201	0.0118422	0.0162248	132	9	0.0681818	0.540948	1	GO:0003677; GO:0003917; GO:0006265	DNA binding [GO:0003677]; DNA topoisomerase type I activity [GO:0003917]; DNA topological change [GO:0006265]	DNA topological change [GO:0006265]	DNA binding [GO:0003677]; DNA topoisomerase type I activity [GO:0003917]
Bacteroides coprocola	GCF_000154845.1	EDU99698.1	hypothetical protein	20	34	1	4.08163	3.33264	7.20288	8.72129	3.73288e-05	0.0351239	9	0	0	1	1
Bacteroides coprocola	GCF_000154845.1	EDU99700.1	hypothetical protein	20	34	0.995252	5.76923	3.33087	4.38446	7.04985	0.049074	0.0170958	26	1	0.0384615	0.838576	1	GO:0003676; GO:0004518	nuclease activity [GO:0004518]; nucleic acid binding [GO:0003676]		nuclease activity [GO:0004518]; nucleic acid binding [GO:0003676]
Bacteroides coprocola	GCF_000154845.1	EDU99717.1	hypothetical protein	20	34	0.992409	2.36486	1.777	3.65212	1.93188	0.0677269	0.0183753	22	2	0.0909091	0.444616	1	GO:0016021	integral component of membrane [GO:0016021]			integral component of membrane [GO:0016021]
Bacteroides coprocola	GCF_000154845.1	EDU99721.1	ribonucleoside-diphosphate reductase, adenosylcobalamin-dependent	20	34	0.998005	5.0249	1.90521	10.2099	10.4061	0.0131306	0.0282104	227	9	0.0396476	0.973382	1	GO:0000166; GO:0004748; GO:0006260; GO:0031419	cobalamin binding [GO:0031419]; nucleotide binding [GO:0000166]; ribonucleoside-diphosphate reductase activity, thioredoxin disulfide as acceptor [GO:0004748]; DNA replication [GO:0006260]	DNA replication [GO:0006260]	cobalamin binding [GO:0031419]; nucleotide binding [GO:0000166]; ribonucleoside-diphosphate reductase activity, thioredoxin disulfide as acceptor [GO:0004748]
Bacteroides coprocola	GCF_000154845.1	EDU99722.1	dihydroneopterin aldolase	20	33	0.982765	3.33333	4.76095	7.84314	5.88957	0.0335278	0.0115785	18	2	0.111111	0.346979	1	GO:0004150; GO:0046654; GO:0046656	dihydroneopterin aldolase activity [GO:0004150]; folic acid biosynthetic process [GO:0046656]; tetrahydrofolate biosynthetic process [GO:0046654]	folic acid biosynthetic process [GO:0046656]; tetrahydrofolate biosynthetic process [GO:0046654]	dihydroneopterin aldolase activity [GO:0004150]
Bacteroides coprocola	GCF_000154845.1	EDU99724.1	citrate (Si)-synthase	20	34	0.998274	4.02685	4.49535	9.01708	8.15356	0.00315258	0.0162248	102	8	0.0784314	0.387093	1	GO:0046912	transferase activity, transferring acyl groups, acyl groups converted into alkyl on transfer [GO:0046912]		transferase activity, transferring acyl groups, acyl groups converted into alkyl on transfer [GO:0046912]
Bacteroides coprocola	GCF_000154845.1	EDU99730.1	hypothetical protein	20	34	0.993553	4.55386	2.9649	7.13406	5.70312	0.00304679	0.0328105	133	4	0.0300752	0.98192	1	GO:0008239; GO:0070009	dipeptidyl-peptidase activity [GO:0008239]; serine-type aminopeptidase activity [GO:0070009]		dipeptidyl-peptidase activity [GO:0008239]; serine-type aminopeptidase activity [GO:0070009]
Bacteroides coprocola	GCF_000154845.1	EDU99731.1	hypothetical protein	20	34	0.997914	2.65466	2.31704	5.42751	8.48258	0.0433426	0.0183329	151	3	0.0198675	0.998205	1	GO:0008239; GO:0070009	dipeptidyl-peptidase activity [GO:0008239]; serine-type aminopeptidase activity [GO:0070009]		dipeptidyl-peptidase activity [GO:0008239]; serine-type aminopeptidase activity [GO:0070009]
Bacteroides coprocola	GCF_000154845.1	EDU99734.1	Acyltransferase	20	34	0.989369	4.03439	4.08717	8.04307	5.42412	0.0129595	0.0162411	34	3	0.0882353	0.407491	1	GO:0003841; GO:0008654; GO:0016021	integral component of membrane [GO:0016021]; 1-acylglycerol-3-phosphate O-acyltransferase activity [GO:0003841]; phospholipid biosynthetic process [GO:0008654]	phospholipid biosynthetic process [GO:0008654]	1-acylglycerol-3-phosphate O-acyltransferase activity [GO:0003841]	integral component of membrane [GO:0016021]
Bacteroides coprocola	GCF_000154845.1	EDU99735.1	Ser/Thr phosphatase family protein	20	33	0.984745	3.55903	3.5463	7.99122	4.92496	0.0088955	0.0112445	64	5	0.078125	0.438516	1	GO:0016021; GO:0016787	integral component of membrane [GO:0016021]; hydrolase activity [GO:0016787]		hydrolase activity [GO:0016787]	integral component of membrane [GO:0016021]
Bacteroides coprocola	GCF_000154845.1	EDU99737.1	amidohydrolase family protein	20	34	0.991636	1.82292	2.65652	4.08068	3.08958	0.00253752	0.0197662	49	3	0.0612245	0.653626	1	GO:0004151; GO:0046872	dihydroorotase activity [GO:0004151]; metal ion binding [GO:0046872]		dihydroorotase activity [GO:0004151]; metal ion binding [GO:0046872]
Bacteroides coprocola	GCF_000154845.1	EDU99738.1	glycosyltransferase, group 2 family protein	20	34	0.995271	3.96505	5.75726	7.10448	6.67348	0.0156644	0.0194662	35	3	0.0857143	0.425972	1	GO:0016757	transferase activity, transferring glycosyl groups [GO:0016757]		transferase activity, transferring glycosyl groups [GO:0016757]
Bacteroides coprocola	GCF_000154845.1	EDU99739.1	DNA polymerase III, subunit gamma and tau	20	34	0.990375	3.20513	3.87056	8.95535	10.1951	0.0144344	0.0112445	142	9	0.0633803	0.62958	1	GO:0003677; GO:0003887; GO:0005524; GO:0006260; GO:0009360	DNA polymerase III complex [GO:0009360]; ATP binding [GO:0005524]; DNA binding [GO:0003677]; DNA-directed DNA polymerase activity [GO:0003887]; DNA replication [GO:0006260]	DNA replication [GO:0006260]	ATP binding [GO:0005524]; DNA binding [GO:0003677]; DNA-directed DNA polymerase activity [GO:0003887]	DNA polymerase III complex [GO:0009360]
Bacteroides coprocola	GCF_000154845.1	EDU99745.1	metallo-beta-lactamase domain protein	20	33	0.98655	2.21713	2.92025	4.04749	3.73161	0.00142416	0.0361265	25	1	0.04	0.826845	1
Bacteroides coprocola	GCF_000154845.1	EDU99746.1	UDP-N-acetylmuramate dehydrogenase	20	33	0.984669	4.9456	6.07323	8.02932	6.01322	0.0517363	0.0319978	59	3	0.0508475	0.771631	1	GO:0005737; GO:0007049; GO:0008360; GO:0008762; GO:0009252; GO:0050660; GO:0051301; GO:0071555	cytoplasm [GO:0005737]; flavin adenine dinucleotide binding [GO:0050660]; UDP-N-acetylmuramate dehydrogenase activity [GO:0008762]; cell cycle [GO:0007049]; cell division [GO:0051301]; cell wall organization [GO:0071555]; peptidoglycan biosynthetic process [GO:0009252]; regulation of cell shape [GO:0008360]	cell cycle [GO:0007049]; cell division [GO:0051301]; cell wall organization [GO:0071555]; peptidoglycan biosynthetic process [GO:0009252]; regulation of cell shape [GO:0008360]	flavin adenine dinucleotide binding [GO:0050660]; UDP-N-acetylmuramate dehydrogenase activity [GO:0008762]	cytoplasm [GO:0005737]
Bacteroides coprocola	GCF_000154845.1	EDU99747.1	hypothetical protein	20	33	0.985522	2.84848	2.63549	4.09982	2.92559	0.0416672	0.0429474	28	1	0.0357143	0.859708	1
Bacteroides coprocola	GCF_000154845.1	EDU99748.1	phenylalanine--tRNA ligase, alpha subunit	20	34	0.994735	4.60784	3.22339	6.53595	3.07892	0.0686375	0.0303839	38	2	0.0526316	0.738334	1	GO:0000049; GO:0000287; GO:0004826; GO:0005524; GO:0005737; GO:0006432	cytoplasm [GO:0005737]; ATP binding [GO:0005524]; magnesium ion binding [GO:0000287]; phenylalanine-tRNA ligase activity [GO:0004826]; tRNA binding [GO:0000049]; phenylalanyl-tRNA aminoacylation [GO:0006432]	phenylalanyl-tRNA aminoacylation [GO:0006432]	ATP binding [GO:0005524]; magnesium ion binding [GO:0000287]; phenylalanine-tRNA ligase activity [GO:0004826]; tRNA binding [GO:0000049]	cytoplasm [GO:0005737]
Bacteroides coprocola	GCF_000154845.1	EDU99749.1	transporter, major facilitator family protein	20	33	0.98252	5.04065	4.13437	7.93879	4.83242	0.0381118	0.0196136	51	4	0.0784314	0.456924	1	GO:0016021; GO:0055085	integral component of membrane [GO:0016021]; transmembrane transport [GO:0055085]	transmembrane transport [GO:0055085]		integral component of membrane [GO:0016021]
Bacteroides coprocola	GCF_000154845.1	EDU99752.1	hypothetical protein	20	33	0.936834	1.8424	1.72737	2.98461	2.24853	0.0116904	0.0229997	17	1	0.0588235	0.696499	1
Bacteroides coprocola	GCF_000154845.1	EDU99756.1	glycosyltransferase, group 2 family protein	20	33	0.9839	4.4347	5.60302	8.74326	6.99565	0.0517127	0.0255202	48	3	0.0625	0.639705	1	GO:0016757	transferase activity, transferring glycosyl groups [GO:0016757]		transferase activity, transferring glycosyl groups [GO:0016757]
Bacteroides coprocola	GCF_000154845.1	EDU99757.1	tRNA methylthiotransferase YqeV	20	34	0.989482	5.96052	5.49262	9.98403	5.92794	0.0276793	0.0253359	78	4	0.0512821	0.782527	1	GO:0009451; GO:0016740; GO:0051539	4 iron, 4 sulfur cluster binding [GO:0051539]; transferase activity [GO:0016740]; RNA modification [GO:0009451]	RNA modification [GO:0009451]	4 iron, 4 sulfur cluster binding [GO:0051539]; transferase activity [GO:0016740]
Bacteroides coprocola	GCF_000154845.1	EDU99763.1	ribosomal protein S18	20	34	0.994307	2.22222	5.66558	2.72331	2.88414	0.0271654	0.0310345	11	0	0	1	1	GO:0003735; GO:0005840; GO:0006412; GO:0019843	ribosome [GO:0005840]; rRNA binding [GO:0019843]; structural constituent of ribosome [GO:0003735]; translation [GO:0006412]	translation [GO:0006412]	rRNA binding [GO:0019843]; structural constituent of ribosome [GO:0003735]	ribosome [GO:0005840]
Bacteroides coprocola	GCF_000154845.1	EDU99769.1	translation elongation factor G	20	34	0.99952	3.95833	5.85511	5.30009	6.73356	0.0395013	0.0294894	189	5	0.026455	0.996578	1	GO:0003746; GO:0003924; GO:0005525	GTP binding [GO:0005525]; GTPase activity [GO:0003924]; translation elongation factor activity [GO:0003746]		GTPase activity [GO:0003924]; GTP binding [GO:0005525]; translation elongation factor activity [GO:0003746]
Bacteroides coprocola	GCF_000154845.1	EDU99770.1	peptidase family M13	20	34	0.997964	1.91458	2.11095	4.97399	7.56778	0.0361244	0.012776	161	7	0.0434783	0.924749	1	GO:0004222	metalloendopeptidase activity [GO:0004222]		metalloendopeptidase activity [GO:0004222]
Bacteroides coprocola	GCF_000154845.1	EDU99771.1	ABC transporter, ATP-binding protein	20	34	0.994772	3.96703	1.89366	6.20219	5.10886	0.00373125	0.0147563	116	4	0.0344828	0.95854	1	GO:0005524; GO:0016887	ATP binding [GO:0005524]; ATPase activity [GO:0016887]		ATPase activity [GO:0016887]; ATP binding [GO:0005524]
Bacteroides coprocola	GCF_000154845.1	EDU99772.1	hypothetical protein	20	33	0.980893	4.91159	4.76984	8.87946	5.76671	0.00586585	0.0205881	206	16	0.0776699	0.322092	1
Bacteroides coprocola	GCF_000154845.1	EDU99774.1	transcriptional regulator, Fur family	20	34	1	4.22078	3.90061	8.53069	11.9474	0.0168971	0.0228663	39	1	0.025641	0.935157	1	GO:0003677; GO:0003700	DNA binding [GO:0003677]; transcription factor activity, sequence-specific DNA binding [GO:0003700]		DNA binding [GO:0003677]; transcription factor activity, sequence-specific DNA binding [GO:0003700]
Bacteroides coprocola	GCF_000154845.1	EDU99776.1	peptidase family M49	20	34	0.99377	7.50383	3.94778	9.83877	4.7315	0.0218895	0.0364342	150	7	0.0466667	0.888277	1
Bacteroides coprocola	GCF_000154845.1	EDU99778.1	ATP-dependent DNA helicase RecQ	20	34	0.993441	5.20833	4.97818	8.31549	5.87685	0.0156118	0.0348186	133	8	0.0601504	0.685488	1	GO:0003676; GO:0005524; GO:0005622; GO:0006260; GO:0006281; GO:0006310; GO:0009432; GO:0043140	intracellular [GO:0005622]; ATP binding [GO:0005524]; ATP-dependent 3'-5' DNA helicase activity [GO:0043140]; nucleic acid binding [GO:0003676]; DNA recombination [GO:0006310]; DNA repair [GO:0006281]; DNA replication [GO:0006260]; SOS response [GO:0009432]	DNA recombination [GO:0006310]; DNA repair [GO:0006281]; DNA replication [GO:0006260]; SOS response [GO:0009432]	ATP binding [GO:0005524]; ATP-dependent 3'-5' DNA helicase activity [GO:0043140]; nucleic acid binding [GO:0003676]	intracellular [GO:0005622]
Bacteroides coprocola	GCF_000154845.1	EDU99780.1	tetratricopeptide repeat protein	20	34	0.994976	5.17032	3.6471	8.4512	5.00844	0.0485081	0.0213021	58	4	0.0689655	0.558956	1
Bacteroides coprocola	GCF_000154845.1	EDU99782.1	3-isopropylmalate dehydrogenase	20	34	0.99456	5.55556	3.21946	7.72438	4.61086	0.0179586	0.0494935	51	3	0.0588235	0.680296	1	GO:0000287; GO:0003862; GO:0005737; GO:0009082; GO:0009098; GO:0051287	cytoplasm [GO:0005737]; 3-isopropylmalate dehydrogenase activity [GO:0003862]; magnesium ion binding [GO:0000287]; NAD binding [GO:0051287]; branched-chain amino acid biosynthetic process [GO:0009082]; leucine biosynthetic process [GO:0009098]	branched-chain amino acid biosynthetic process [GO:0009082]; leucine biosynthetic process [GO:0009098]	3-isopropylmalate dehydrogenase activity [GO:0003862]; magnesium ion binding [GO:0000287]; NAD binding [GO:0051287]	cytoplasm [GO:0005737]
Bacteroides coprocola	GCF_000154845.1	EDU99784.1	LeuA allosteric (dimerization) domain protein	20	34	0.995889	4.07767	3.23042	7.23627	8.16071	0.0863871	0.0297718	116	2	0.0172414	0.997249	1	GO:0003852; GO:0009082; GO:0009098	2-isopropylmalate synthase activity [GO:0003852]; branched-chain amino acid biosynthetic process [GO:0009082]; leucine biosynthetic process [GO:0009098]	branched-chain amino acid biosynthetic process [GO:0009082]; leucine biosynthetic process [GO:0009098]	2-isopropylmalate synthase activity [GO:0003852]
Bacteroides coprocola	GCF_000154845.1	EDU99787.1	2-isopropylmalate synthase	20	34	0.998367	2.87241	2.51811	5.99092	7.94643	0.0368327	0.0187302	108	2	0.0185185	0.995474	1	GO:0003852; GO:0009082; GO:0009098	2-isopropylmalate synthase activity [GO:0003852]; branched-chain amino acid biosynthetic process [GO:0009082]; leucine biosynthetic process [GO:0009098]	branched-chain amino acid biosynthetic process [GO:0009082]; leucine biosynthetic process [GO:0009098]	2-isopropylmalate synthase activity [GO:0003852]
Bacteroides coprocola	GCF_000154845.1	EDU99788.1	nicotinate phosphoribosyltransferase	20	34	0.992859	2.78492	1.50568	4.40017	4.24707	0.0136425	0.0379048	52	1	0.0192308	0.973956	1	GO:0004514; GO:0004516; GO:0009435; GO:0016874; GO:0019357	ligase activity [GO:0016874]; nicotinate phosphoribosyltransferase activity [GO:0004516]; nicotinate-nucleotide diphosphorylase (carboxylating) activity [GO:0004514]; NAD biosynthetic process [GO:0009435]; nicotinate nucleotide biosynthetic process [GO:0019357]	NAD biosynthetic process [GO:0009435]; nicotinate nucleotide biosynthetic process [GO:0019357]	ligase activity [GO:0016874]; nicotinate-nucleotide diphosphorylase (carboxylating) activity [GO:0004514]; nicotinate phosphoribosyltransferase activity [GO:0004516]
Bacteroides coprocola	GCF_000154845.1	EDU99789.1	Alpha-L-fucosidase	20	33	0.987486	3.7415	2.17071	5.15762	2.18185	0.0563248	0.020092	39	2	0.0512821	0.751349	1	GO:0004560; GO:0006004	alpha-L-fucosidase activity [GO:0004560]; fucose metabolic process [GO:0006004]	fucose metabolic process [GO:0006004]	alpha-L-fucosidase activity [GO:0004560]
Bacteroides coprocola	GCF_000154845.1	EDU99796.1	acyl-CoA dehydrogenase, C-terminal domain protein	20	34	0.999034	6.79555	8.06736	9.9092	8.93851	0.0128585	0.0259524	192	6	0.03125	0.991167	1	GO:0003995; GO:0050660	acyl-CoA dehydrogenase activity [GO:0003995]; flavin adenine dinucleotide binding [GO:0050660]		acyl-CoA dehydrogenase activity [GO:0003995]; flavin adenine dinucleotide binding [GO:0050660]
Bacteroides coprocola	GCF_000154845.1	EDU99799.1	antioxidant, AhpC/TSA family	18	17	0.652403	3.29585	2.69788	4.92966	12.0071	0.0288089	0.0453107	27	0	0	1	1	GO:0004601; GO:0005623; GO:0045454; GO:0051920	cell [GO:0005623]; peroxidase activity [GO:0004601]; peroxiredoxin activity [GO:0051920]; cell redox homeostasis [GO:0045454]	cell redox homeostasis [GO:0045454]	peroxidase activity [GO:0004601]; peroxiredoxin activity [GO:0051920]	cell [GO:0005623]
Bacteroides coprocola	GCF_000154845.1	EDU99800.1	transporter, small conductance mechanosensitive ion channel MscS family protein	20	34	0.986398	14.3494	13.2528	22.8234	14.6705	0.0745587	0.0280198	153	5	0.0326797	0.980185	1	GO:0008381; GO:0016021; GO:0071470	integral component of membrane [GO:0016021]; mechanically-gated ion channel activity [GO:0008381]; cellular response to osmotic stress [GO:0071470]	cellular response to osmotic stress [GO:0071470]	mechanically-gated ion channel activity [GO:0008381]	integral component of membrane [GO:0016021]
Bacteroides coprocola	GCF_000154845.1	EDU99803.1	bacterial alpha-L-rhamnosidase	20	34	0.992351	7.163	5.85261	11.3024	7.35636	0.0328409	0.0345707	167	12	0.0718563	0.459101	1	GO:0003824	catalytic activity [GO:0003824]		catalytic activity [GO:0003824]
Bacteroides coprocola	GCF_000154845.1	EDU99805.1	putative alpha,alpha-trehalase	20	34	0.996666	8.45987	7.78799	13.145	8.5475	0.0475843	0.0342989	115	5	0.0434783	0.896056	1	GO:0003824	catalytic activity [GO:0003824]		catalytic activity [GO:0003824]
Bacteroides coprocola	GCF_000154845.1	EDU99808.1	L-rhamnose-proton symport protein (RhaT)	20	34	0.989269	3.29457	3.68217	8.12826	5.63534	0.00537474	0.0112852	57	4	0.0701754	0.544999	1	GO:0015153; GO:0016021	integral component of membrane [GO:0016021]; rhamnose transmembrane transporter activity [GO:0015153]		rhamnose transmembrane transporter activity [GO:0015153]	integral component of membrane [GO:0016021]
Bacteroides coprocola	GCF_000154845.1	EDU99809.1	putative rhamnulose-1-phosphate aldolase	20	34	0.991724	4.87654	3.67219	7.55265	3.74899	0.00170911	0.0174961	32	1	0.03125	0.894036	1
Bacteroides coprocola	GCF_000154845.1	EDU99814.1	GDSL-like protein	20	34	0.990929	2.69565	2.01882	5.28104	3.14945	0.00693986	0.0112445	73	4	0.0547945	0.736945	1	GO:0005618; GO:0030599; GO:0042545; GO:0045330; GO:0045490	cell wall [GO:0005618]; aspartyl esterase activity [GO:0045330]; pectinesterase activity [GO:0030599]; cell wall modification [GO:0042545]; pectin catabolic process [GO:0045490]	cell wall modification [GO:0042545]; pectin catabolic process [GO:0045490]	aspartyl esterase activity [GO:0045330]; pectinesterase activity [GO:0030599]	cell wall [GO:0005618]
Bacteroides coprocola	GCF_000154845.1	EDU99815.1	pectate lyase	20	34	0.993676	1.52342	2.29312	4.38541	5.91787	0.0010601	0.0213021	125	7	0.056	0.749698	1	GO:0030570	pectate lyase activity [GO:0030570]		pectate lyase activity [GO:0030570]
Bacteroides coprocola	GCF_000154845.1	EDU99816.1	putative pectate lyase	20	34	0.992757	1.96802	2.83571	4.68608	4.01463	0.018183	0.0127288	60	2	0.0333333	0.920345	1	GO:0016829	lyase activity [GO:0016829]		lyase activity [GO:0016829]
Bacteroides coprocola	GCF_000154845.1	EDU99819.1	hypothetical protein	20	34	0.989532	3.27924	5.16821	7.92987	6.8765	0.00333235	0.0255871	77	7	0.0909091	0.265543	1
Bacteroides coprocola	GCF_000154845.1	EDU99820.1	pectate lyase	20	34	0.989672	5.51257	2.59084	7.22494	2.78758	0.0279883	0.0194662	63	5	0.0793651	0.424963	1	GO:0016829	lyase activity [GO:0016829]		lyase activity [GO:0016829]
Bacteroides coprocola	GCF_000154845.1	EDU99822.1	SusD family protein	20	34	0.998269	2.87093	3.20273	7.36748	8.25619	0.0202368	0.011297	131	10	0.0763359	0.395149	1
Bacteroides coprocola	GCF_000154845.1	EDU99823.1	TonB-linked outer membrane protein, SusC/RagA family	20	34	0.999846	2.53924	3.80447	6.05706	10.5603	0.002082	0.0162411	293	17	0.0580205	0.778153	1	GO:0004872; GO:0006810; GO:0009279	cell outer membrane [GO:0009279]; receptor activity [GO:0004872]; transport [GO:0006810]	transport [GO:0006810]	receptor activity [GO:0004872]	cell outer membrane [GO:0009279]
Bacteroides coprocola	GCF_000154845.1	EDU99834.1	hypothetical protein	20	34	0.890873	5.11004	5.84379	12.8004	8.63324	0.0014334	0.0112445	76	4	0.0526316	0.765102	1
Bacteroides coprocola	GCF_000154845.1	EDU99844.1	hypothetical protein	20	34	0.99499	3.54267	2.67524	5.78882	3.80939	0.000845601	0.0352691	25	2	0.08	0.512259	1
Bacteroides coprocola	GCF_000154845.1	EDU99845.1	hypothetical protein	20	34	0.991084	5.23879	3.91042	8.16711	4.6935	0.0493562	0.0328105	126	11	0.0873016	0.234443	1
Bacteroides coprocola	GCF_000154845.1	EDU99853.1	hypothetical protein	18	30	0.883958	1.50632	1.70816	4.76776	6.71218	0.0278882	0.022856	55	3	0.0545455	0.728976	1
Bacteroides coprocola	GCF_000154845.1	EDU99854.1	hypothetical protein	18	31	0.907752	4.05028	3.19918	8.0063	10.8175	0.0218488	0.0171677	98	0	0	1	1
Bacteroides coprocola	GCF_000154845.1	EDU99855.1	TonB-dependent receptor	18	31	0.907286	4.26768	2.2343	7.18954	10.3597	0.0109098	0.0213139	167	1	0.00598802	0.999992	1	GO:0004872; GO:0006810; GO:0009279	cell outer membrane [GO:0009279]; receptor activity [GO:0004872]; transport [GO:0006810]	transport [GO:0006810]	receptor activity [GO:0004872]	cell outer membrane [GO:0009279]
Bacteroides coprocola	GCF_000154845.1	EDU99883.1	hypothetical protein	19	33	0.947917	0.595238	2.06624	6.04256	12.8453	0.0183379	0.0376914	24	0	0	1	1
Bacteroides coprocola	GCF_000154845.1	EDU99921.1	hypothetical protein	14	15	0.534209	0.449468	1.17514	0.515969	1.79069	0.0184773	0.0323512	29	0	0	1	1	GO:0016021	integral component of membrane [GO:0016021]			integral component of membrane [GO:0016021]
Bacteroides coprocola	GCF_000154845.1	EDU99925.1	hypothetical protein	19	32	0.931166	2.55319	2.24957	4.25606	2.46311	0.0028496	0.0196874	32	2	0.0625	0.647598	1	GO:0003824	catalytic activity [GO:0003824]		catalytic activity [GO:0003824]
Bacteroides coprocola	GCF_000154845.1	EDU99926.1	TonB-linked outer membrane protein, SusC/RagA family	19	30	0.908727	2.60814	2.03062	4.29426	2.75717	0.0154924	0.0162248	87	8	0.091954	0.235895	1	GO:0004872; GO:0006810; GO:0009279	cell outer membrane [GO:0009279]; receptor activity [GO:0004872]; transport [GO:0006810]	transport [GO:0006810]	receptor activity [GO:0004872]	cell outer membrane [GO:0009279]
Bacteroides coprocola	GCF_000154845.1	EDU99927.1	SusD family protein	19	30	0.90719	2.43827	1.9237	3.55878	2.26891	0.00873112	0.0307257	38	0	0	1	1
Bacteroides coprocola	GCF_000154845.1	EDU99929.1	glycosyl hydrolase family 76	19	30	0.905021	0.933333	1.37992	2.84967	6.24539	0.0387606	0.0196136	53	3	0.0566038	0.705406	1	GO:0016787	hydrolase activity [GO:0016787]		hydrolase activity [GO:0016787]
Bacteroides coprocola	GCF_000154845.1	EDU99942.1	peptidase, M23 family	13	23	0.663802	0.440252	0.627067	0.147984	0.476773	0.000621226	0.0246213	1	0	0	1	1
Bacteroides coprocola	GCF_000154845.1	EDV00003.1	hypothetical protein	20	34	0.989686	7.33229	18.4185	4.72399	2.85924	0.0258666	0.0456014	216	1	0.00462963	1	1	GO:0030246	carbohydrate binding [GO:0030246]		carbohydrate binding [GO:0030246]
Bacteroides coprocola	GCF_000154845.1	EDV00008.1	pyruvate flavodoxin/ferredoxin oxidoreductase, thiamine diP-binding domain protein	20	34	0.998461	1.06187	1.10321	3.83621	9.6018	0.0754686	0.0130257	66	1	0.0151515	0.99025	1	GO:0016491	oxidoreductase activity [GO:0016491]		oxidoreductase activity [GO:0016491]
Bacteroides coprocola	GCF_000154845.1	EDV00010.1	thiamine pyrophosphate enzyme, C-terminal TPP binding domain protein	20	34	0.996997	1.73745	2.4172	4.67061	9.82898	0.00389225	0.020092	67	0	0	1	1	GO:0003824; GO:0030976	catalytic activity [GO:0003824]; thiamine pyrophosphate binding [GO:0030976]		catalytic activity [GO:0003824]; thiamine pyrophosphate binding [GO:0030976]
Bacteroides coprocola	GCF_000154845.1	EDV00014.1	putative transglycosylase	20	33	0.985891	4.45665	7.49972	5.92545	4.60795	0.0233223	0.0342264	48	3	0.0625	0.639705	1	GO:0016021	integral component of membrane [GO:0016021]			integral component of membrane [GO:0016021]
Bacteroides coprocola	GCF_000154845.1	EDV00017.1	hypothetical protein	20	34	0.905201	11.2936	10.4402	15.2662	7.97792	0.0467162	0.0436003	149	11	0.0738255	0.428808	1
Bacteroides coprocola	GCF_000154845.1	EDV00018.1	hypothetical protein	20	34	0.99251	3.51719	2.81938	6.01355	5.99001	0.0702285	0.0332816	62	3	0.0483871	0.799881	1
Bacteroides coprocola	GCF_000154845.1	EDV00020.1	hypothetical protein	20	34	0.998971	8.01282	6.85345	11.8778	10.2238	0.0443249	0.0402145	48	0	0	1	1
Bacteroides coprocola	GCF_000154845.1	EDV00026.1	glycosyl hydrolase, family 88	20	34	0.989742	3.67706	4.13355	6.28067	4.97054	0.0617142	0.0450751	51	2	0.0392157	0.86849	1	GO:0008152; GO:0016798	hydrolase activity, acting on glycosyl bonds [GO:0016798]; metabolic process [GO:0008152]	metabolic process [GO:0008152]	hydrolase activity, acting on glycosyl bonds [GO:0016798]
Bacteroides coprocola	GCF_000154845.1	EDV00030.1	4Fe-4S binding domain protein	20	33	0.984209	4.46128	4.32581	10.2	8.93021	0.00212463	0.0119537	91	3	0.032967	0.950642	1	GO:0016021	integral component of membrane [GO:0016021]			integral component of membrane [GO:0016021]
Bacteroides coprocola	GCF_000154845.1	EDV00031.1	oxidoreductase, aldo/keto reductase family protein	20	34	0.98796	1.89677	2.29241	8.05994	13.9859	0.00252848	0.0164367	83	0	0	1	1
Bacteroides coprocola	GCF_000154845.1	EDV00048.1	N-acetylglucosamine-6-phosphate deacetylase	20	33	0.982178	6.83761	5.33076	10.208	5.74327	0.00920946	0.0248432	54	2	0.037037	0.888517	1	GO:0005975; GO:0006044; GO:0008448	N-acetylglucosamine-6-phosphate deacetylase activity [GO:0008448]; carbohydrate metabolic process [GO:0005975]; N-acetylglucosamine metabolic process [GO:0006044]	carbohydrate metabolic process [GO:0005975]; N-acetylglucosamine metabolic process [GO:0006044]	N-acetylglucosamine-6-phosphate deacetylase activity [GO:0008448]
Bacteroides coprocola	GCF_000154845.1	EDV00052.1	beta-ketoacyl-acyl-carrier-protein synthase III	20	34	0.99906	1.79104	3.06041	3.47725	5.92284	0.0265028	0.0360283	52	3	0.0576923	0.693045	1	GO:0004315; GO:0005737; GO:0006633; GO:0033818	cytoplasm [GO:0005737]; 3-oxoacyl-[acyl-carrier-protein] synthase activity [GO:0004315]; beta-ketoacyl-acyl-carrier-protein synthase III activity [GO:0033818]; fatty acid biosynthetic process [GO:0006633]	fatty acid biosynthetic process [GO:0006633]	3-oxoacyl-[acyl-carrier-protein] synthase activity [GO:0004315]; beta-ketoacyl-acyl-carrier-protein synthase III activity [GO:0033818]	cytoplasm [GO:0005737]
Bacteroides coprocola	GCF_000154845.1	EDV00054.1	ribosome biogenesis GTPase Der	20	34	0.996392	3.50076	1.58544	5.3102	2.95381	0.051218	0.0384027	44	4	0.0909091	0.348061	1	GO:0005525; GO:0042254	GTP binding [GO:0005525]; ribosome biogenesis [GO:0042254]	ribosome biogenesis [GO:0042254]	GTP binding [GO:0005525]
Bacteroides coprocola	GCF_000154845.1	EDV00056.1	ABC transporter, ATP-binding protein	20	34	0.989487	2.41005	1.85417	4.46724	4.11983	0.0575319	0.0466083	29	1	0.0344828	0.869213	1	GO:0005524; GO:0016887	ATP binding [GO:0005524]; ATPase activity [GO:0016887]		ATPase activity [GO:0016887]; ATP binding [GO:0005524]
Bacteroides coprocola	GCF_000154845.1	EDV00057.1	hypothetical protein	20	34	0.992203	3.17139	3.77566	6.09813	3.964	0.0785846	0.0156008	24	0	0	1	1	GO:0006810; GO:0043190	ATP-binding cassette (ABC) transporter complex [GO:0043190]; transport [GO:0006810]	transport [GO:0006810]		ATP-binding cassette (ABC) transporter complex [GO:0043190]
Bacteroides coprocola	GCF_000154845.1	EDV00058.1	ABC transporter, ATP-binding protein	20	34	0.996409	1.15152	2.0454	3.65137	8.81913	0.00692911	0.0361265	46	0	0	1	1	GO:0005524; GO:0016887; GO:0043190; GO:0055085	ATP-binding cassette (ABC) transporter complex [GO:0043190]; ATP binding [GO:0005524]; ATPase activity [GO:0016887]; transmembrane transport [GO:0055085]	transmembrane transport [GO:0055085]	ATPase activity [GO:0016887]; ATP binding [GO:0005524]	ATP-binding cassette (ABC) transporter complex [GO:0043190]
Bacteroides coprocola	GCF_000154845.1	EDV00063.1	ATP-dependent DNA helicase RecQ	20	34	0.997507	2.51832	1.48015	4.60776	6.97149	0.00845768	0.0364094	125	4	0.032	0.973138	1	GO:0003676; GO:0005524; GO:0005622; GO:0006260; GO:0006281; GO:0006310; GO:0009432; GO:0043140	intracellular [GO:0005622]; ATP binding [GO:0005524]; ATP-dependent 3'-5' DNA helicase activity [GO:0043140]; nucleic acid binding [GO:0003676]; DNA recombination [GO:0006310]; DNA repair [GO:0006281]; DNA replication [GO:0006260]; SOS response [GO:0009432]	DNA recombination [GO:0006310]; DNA repair [GO:0006281]; DNA replication [GO:0006260]; SOS response [GO:0009432]	ATP binding [GO:0005524]; ATP-dependent 3'-5' DNA helicase activity [GO:0043140]; nucleic acid binding [GO:0003676]	intracellular [GO:0005622]
Bacteroides coprocola	GCF_000154845.1	EDV00070.1	superoxide dismutase, Mn/Fe family	20	33	0.986555	1.83246	2.37213	3.69572	2.69868	0.0311552	0.0165246	16	1	0.0625	0.674446	1	GO:0004784; GO:0046872	metal ion binding [GO:0046872]; superoxide dismutase activity [GO:0004784]		metal ion binding [GO:0046872]; superoxide dismutase activity [GO:0004784]
Bacteroides coprocola	GCF_000154845.1	EDV00076.1	anaerobic ribonucleoside-triphosphate reductase	20	34	0.994312	2.45869	2.3499	5.65234	4.72619	0.00540434	0.0112852	126	9	0.0714286	0.484175	1	GO:0005524; GO:0006260; GO:0008998	ATP binding [GO:0005524]; ribonucleoside-triphosphate reductase activity [GO:0008998]; DNA replication [GO:0006260]	DNA replication [GO:0006260]	ATP binding [GO:0005524]; ribonucleoside-triphosphate reductase activity [GO:0008998]
Bacteroides coprocola	GCF_000154845.1	EDV00081.1	TonB-dependent receptor	20	34	0.988826	4.16667	3.37999	7.42337	4.15901	0.00182609	0.0183329	98	6	0.0612245	0.658866	1	GO:0004872; GO:0006810; GO:0009279	cell outer membrane [GO:0009279]; receptor activity [GO:0004872]; transport [GO:0006810]	transport [GO:0006810]	receptor activity [GO:0004872]	cell outer membrane [GO:0009279]
Bacteroides coprocola	GCF_000154845.1	EDV00092.1	hypothetical protein	15	23	0.678989	7.57576	8.92812	12.6634	11.3218	0.0129241	0.0311636	66	1	0.0151515	0.99025	1	GO:0004553; GO:0005975	hydrolase activity, hydrolyzing O-glycosyl compounds [GO:0004553]; carbohydrate metabolic process [GO:0005975]	carbohydrate metabolic process [GO:0005975]	hydrolase activity, hydrolyzing O-glycosyl compounds [GO:0004553]
Bacteroides coprocola	GCF_000154845.1	EDV00099.1	DNA replication and repair protein RecF	20	33	0.986664	4.14439	3.4435	6.21265	3.97046	0.0397765	0.0323649	52	1	0.0192308	0.973956	1	GO:0003697; GO:0005524; GO:0005737; GO:0006260; GO:0006281; GO:0009432	cytoplasm [GO:0005737]; ATP binding [GO:0005524]; single-stranded DNA binding [GO:0003697]; DNA repair [GO:0006281]; DNA replication [GO:0006260]; SOS response [GO:0009432]	DNA repair [GO:0006281]; DNA replication [GO:0006260]; SOS response [GO:0009432]	ATP binding [GO:0005524]; single-stranded DNA binding [GO:0003697]	cytoplasm [GO:0005737]
Bacteroides coprocola	GCF_000154845.1	EDV00101.1	5-formyltetrahydrofolate cyclo-ligase	20	33	0.981415	7.75401	6.40906	11.2723	6.98123	0.0423601	0.0373637	28	2	0.0714286	0.574232	1	GO:0005524; GO:0030272; GO:0046872	5-formyltetrahydrofolate cyclo-ligase activity [GO:0030272]; ATP binding [GO:0005524]; metal ion binding [GO:0046872]		5-formyltetrahydrofolate cyclo-ligase activity [GO:0030272]; ATP binding [GO:0005524]; metal ion binding [GO:0046872]
Bacteroides coprocola	GCF_000154845.1	EDV00103.1	cytidine and deoxycytidylate deaminase zinc-binding region	20	34	0.998851	1.83908	2.00409	3.75475	4.41199	0.0549144	0.0409129	19	1	0.0526316	0.736227	1	GO:0004132; GO:0006220; GO:0008270	dCMP deaminase activity [GO:0004132]; zinc ion binding [GO:0008270]; pyrimidine nucleotide metabolic process [GO:0006220]	pyrimidine nucleotide metabolic process [GO:0006220]	dCMP deaminase activity [GO:0004132]; zinc ion binding [GO:0008270]
Bacteroides coprocola	GCF_000154845.1	EDV00106.1	membrane protein, MarC family	20	34	0.991235	3.91667	3.774	6.63688	4.90629	0.0630627	0.038344	19	1	0.0526316	0.736227	1	GO:0005886; GO:0016021	integral component of membrane [GO:0016021]; plasma membrane [GO:0005886]			integral component of membrane [GO:0016021]; plasma membrane [GO:0005886]
Bacteroides coprocola	GCF_000154845.1	EDV00114.1	hypothetical protein	14	19	0.624396	2.53623	3.62319	1.66201	7.65901	0.0573921	0.0491428	5	1	0.2	0.295787	1
Bacteroides coprocola	GCF_000154845.1	EDV00130.1	hypothetical protein	20	34	1	0.915751	1.96407	3.87847	7.94325	0.0854545	0.0142448	17	0	0	1	1
Bacteroides coprocola	GCF_000154845.1	EDV00131.1	diphosphate--fructose-6-phosphate 1-phosphotransferase	20	34	0.999245	4.99064	7.09301	5.1896	3.29295	0.00504782	0.0280346	129	6	0.0465116	0.87636	1	GO:0003872; GO:0005524; GO:0005737; GO:0006002; GO:0046872; GO:0047334	cytoplasm [GO:0005737]; 6-phosphofructokinase activity [GO:0003872]; ATP binding [GO:0005524]; diphosphate-fructose-6-phosphate 1-phosphotransferase activity [GO:0047334]; metal ion binding [GO:0046872]; fructose 6-phosphate metabolic process [GO:0006002]	fructose 6-phosphate metabolic process [GO:0006002]	6-phosphofructokinase activity [GO:0003872]; ATP binding [GO:0005524]; diphosphate-fructose-6-phosphate 1-phosphotransferase activity [GO:0047334]; metal ion binding [GO:0046872]	cytoplasm [GO:0005737]
Bacteroides coprocola	GCF_000154845.1	EDV00133.1	tetratricopeptide repeat protein	20	34	0.997399	8.02746	4.59789	11.9898	9.51774	0.0332151	0.0419429	205	9	0.0439024	0.940948	1	GO:0000723; GO:0003678; GO:0005524; GO:0006281	ATP binding [GO:0005524]; DNA helicase activity [GO:0003678]; DNA repair [GO:0006281]; telomere maintenance [GO:0000723]	DNA repair [GO:0006281]; telomere maintenance [GO:0000723]	ATP binding [GO:0005524]; DNA helicase activity [GO:0003678]
Bacteroides coprocola	GCF_000154845.1	EDV00174.1	16S rRNA methyltransferase GidB	20	34	0.999882	3.50877	2.92349	6.95574	11.5212	0.0656711	0.0415678	60	0	0	1	1	GO:0005737; GO:0070043	cytoplasm [GO:0005737]; rRNA (guanine-N7-)-methyltransferase activity [GO:0070043]		rRNA (guanine-N7-)-methyltransferase activity [GO:0070043]	cytoplasm [GO:0005737]
Bacteroides coprocola	GCF_000154845.1	EDV00175.1	metallo-beta-lactamase domain protein	20	34	0.992117	1.79969	2.3875	4.91034	4.5439	0.0646903	0.0232275	35	2	0.0571429	0.695759	1
Bacteroides coprocola	GCF_000154845.1	EDV00176.1	glycine dehydrogenase	20	34	0.994945	5.66722	3.82131	8.81272	5.44307	0.0231912	0.0262355	191	7	0.0366492	0.976858	1	GO:0004375; GO:0006546	glycine dehydrogenase (decarboxylating) activity [GO:0004375]; glycine catabolic process [GO:0006546]	glycine catabolic process [GO:0006546]	glycine dehydrogenase (decarboxylating) activity [GO:0004375]
Bacteroides coprocola	GCF_000154845.1	EDV00177.1	ATP synthase F1, gamma subunit	20	34	0.995302	5.68958	2.5692	7.82185	4.22803	0.0292652	0.0170958	39	3	0.0769231	0.497556	1	GO:0005524; GO:0005886; GO:0042777; GO:0045261; GO:0046933; GO:0046961	plasma membrane [GO:0005886]; proton-transporting ATP synthase complex, catalytic core F(1) [GO:0045261]; ATP binding [GO:0005524]; proton-transporting ATP synthase activity, rotational mechanism [GO:0046933]; proton-transporting ATPase activity, rotational mechanism [GO:0046961]; plasma membrane ATP synthesis coupled proton transport [GO:0042777]	plasma membrane ATP synthesis coupled proton transport [GO:0042777]	ATP binding [GO:0005524]; proton-transporting ATPase activity, rotational mechanism [GO:0046961]; proton-transporting ATP synthase activity, rotational mechanism [GO:0046933]	plasma membrane [GO:0005886]; proton-transporting ATP synthase complex, catalytic core F(1) [GO:0045261]
Bacteroides coprocola	GCF_000154845.1	EDV00192.1	hypothetical protein	20	34	0.991677	1.45108	2.47197	3.48945	3.29333	0.0233416	0.017432	42	2	0.047619	0.787086	1	GO:0016021	integral component of membrane [GO:0016021]			integral component of membrane [GO:0016021]
Bacteroides coprocola	GCF_000154845.1	EDV00194.1	glyoxalase family protein	20	34	0.993288	2.6455	1.87065	4.60138	2.07823	0.0113747	0.0112445	9	1	0.111111	0.468061	1
Bacteroides coprocola	GCF_000154845.1	EDV00196.1	ABC transporter, ATP-binding protein	20	34	0.987247	4.71597	3.09993	6.48729	3.08769	0.00131046	0.0413895	88	1	0.0113636	0.997919	1	GO:0003677; GO:0005524; GO:0016887	ATP binding [GO:0005524]; ATPase activity [GO:0016887]; DNA binding [GO:0003677]		ATPase activity [GO:0016887]; ATP binding [GO:0005524]; DNA binding [GO:0003677]
Bacteroides coprocola	GCF_000154845.1	EDV00198.1	hypothetical protein	20	34	0.991095	3.68852	4.59431	5.78592	5.20792	0.0642785	0.0498355	15	0	0	1	1	GO:0016021	integral component of membrane [GO:0016021]			integral component of membrane [GO:0016021]
Bacteroides coprocola	GCF_000154845.1	EDV00199.1	para-aminobenzoate synthase component I	20	33	0.984838	3.17221	3.28297	5.15372	3.56927	0.0872087	0.0227686	38	3	0.0789474	0.480062	1	GO:0009058; GO:0046820	4-amino-4-deoxychorismate synthase activity [GO:0046820]; biosynthetic process [GO:0009058]	biosynthetic process [GO:0009058]	4-amino-4-deoxychorismate synthase activity [GO:0046820]
Bacteroides coprocola	GCF_000154845.1	EDV00200.1	hypothetical protein	20	33	0.982453	9.13706	5.84675	12.1927	6.23482	0.0215553	0.031278	48	2	0.0416667	0.8452	1	GO:0003824; GO:0008152	catalytic activity [GO:0003824]; metabolic process [GO:0008152]	metabolic process [GO:0008152]	catalytic activity [GO:0003824]
Bacteroides coprocola	GCF_000154845.1	EDV00201.1	M protein repeat protein	20	33	0.982305	6.52935	4.3087	9.37209	5.1671	0.0400494	0.0247186	172	6	0.0348837	0.978245	1
Bacteroides coprocola	GCF_000154845.1	EDV00202.1	potassium uptake protein, TrkH family	20	33	0.985576	3.25365	3.5875	6.19092	4.63206	0.0262362	0.0231172	58	4	0.0689655	0.558956	1	GO:0016021; GO:0022820	integral component of membrane [GO:0016021]; potassium ion symporter activity [GO:0022820]		potassium ion symporter activity [GO:0022820]	integral component of membrane [GO:0016021]
Bacteroides coprocola	GCF_000154845.1	EDV00207.1	peptidase, U32 family	20	34	0.997639	3.32542	2.58509	5.48606	4.80485	0.0224793	0.0469286	58	2	0.0344828	0.910829	1	GO:0008233	peptidase activity [GO:0008233]		peptidase activity [GO:0008233]
Bacteroides coprocola	GCF_000154845.1	EDV00211.1	outer membrane protein	20	34	0.994765	2.53268	2.85247	4.48695	3.68137	0.0793783	0.0426336	22	0	0	1	1
Bacteroides coprocola	GCF_000154845.1	EDV00217.1	regulatory protein RecX	20	33	0.983488	4.58333	7.38335	8.33333	7.44575	0.0678449	0.0142448	24	2	0.0833333	0.490316	1	GO:0006282	regulation of DNA repair [GO:0006282]	regulation of DNA repair [GO:0006282]
Bacteroides coprocola	GCF_000154845.1	EDV00219.1	orotate phosphoribosyltransferase	20	34	0.997554	1.41509	2.21804	4.30373	7.25418	0.00189827	0.0224355	42	0	0	1	1	GO:0000287; GO:0004588; GO:0044205	magnesium ion binding [GO:0000287]; orotate phosphoribosyltransferase activity [GO:0004588]; 'de novo' UMP biosynthetic process [GO:0044205]	'de novo' UMP biosynthetic process [GO:0044205]	magnesium ion binding [GO:0000287]; orotate phosphoribosyltransferase activity [GO:0004588]
Bacteroides coprocola	GCF_000154845.1	EDV00220.1	hypothetical protein	20	34	0.99148	4.81221	4.35856	9.6022	9.35386	0.0206885	0.0162248	32	3	0.09375	0.370033	1
Bacteroides coprocola	GCF_000154845.1	EDV00221.1	argininosuccinate lyase	20	34	0.991535	7.68084	2.7712	9.44143	4.02277	0.00836056	0.0448689	107	2	0.0186916	0.995184	1	GO:0004056; GO:0005737; GO:0042450	cytoplasm [GO:0005737]; argininosuccinate lyase activity [GO:0004056]; arginine biosynthetic process via ornithine [GO:0042450]	arginine biosynthetic process via ornithine [GO:0042450]	argininosuccinate lyase activity [GO:0004056]	cytoplasm [GO:0005737]
Bacteroides coprocola	GCF_000154845.1	EDV00224.1	kinase, PfkB family	20	33	0.983902	1.62107	2.29702	3.6951	3.02444	0.0733464	0.0142448	21	0	0	1	1	GO:0016301; GO:0016773	kinase activity [GO:0016301]; phosphotransferase activity, alcohol group as acceptor [GO:0016773]		kinase activity [GO:0016301]; phosphotransferase activity, alcohol group as acceptor [GO:0016773]
Bacteroides coprocola	GCF_000154845.1	EDV00225.1	peptidase, S41 family	20	34	0.993968	3.82586	3.7074	7.08802	3.77436	0.0052354	0.0139174	67	6	0.0895522	0.300623	1	GO:0008236	serine-type peptidase activity [GO:0008236]		serine-type peptidase activity [GO:0008236]
Bacteroides coprocola	GCF_000154845.1	EDV00226.1	4-hydroxy-3-methylbut-2-en-1-yl diphosphate synthase	20	34	0.995995	3.65854	1.96827	7.70373	7.41807	0.00470209	0.0112445	134	9	0.0671642	0.559353	1	GO:0005506; GO:0016114; GO:0019288; GO:0046429; GO:0051539	4 iron, 4 sulfur cluster binding [GO:0051539]; 4-hydroxy-3-methylbut-2-en-1-yl diphosphate synthase activity [GO:0046429]; iron ion binding [GO:0005506]; isopentenyl diphosphate biosynthetic process, methylerythritol 4-phosphate pathway [GO:0019288]; terpenoid biosynthetic process [GO:0016114]	isopentenyl diphosphate biosynthetic process, methylerythritol 4-phosphate pathway [GO:0019288]; terpenoid biosynthetic process [GO:0016114]	4-hydroxy-3-methylbut-2-en-1-yl diphosphate synthase activity [GO:0046429]; 4 iron, 4 sulfur cluster binding [GO:0051539]; iron ion binding [GO:0005506]
Bacteroides coprocola	GCF_000154845.1	EDV00227.1	phosphoribosylaminoimidazole carboxylase, catalytic subunit	20	34	0.99902	2.45098	6.10289	7.72529	12.5687	0.00042907	0.017432	51	3	0.0588235	0.680296	1	GO:0004638; GO:0006189	phosphoribosylaminoimidazole carboxylase activity [GO:0004638]; 'de novo' IMP biosynthetic process [GO:0006189]	'de novo' IMP biosynthetic process [GO:0006189]	phosphoribosylaminoimidazole carboxylase activity [GO:0004638]
Bacteroides coprocola	GCF_000154845.1	EDV00228.1	glycine cleavage system H protein	20	34	0.998979	2.23097	3.34839	6.91035	12.1408	0.0113499	0.0160345	34	1	0.0294118	0.907909	1	GO:0005960; GO:0019464	glycine cleavage complex [GO:0005960]; glycine decarboxylation via glycine cleavage system [GO:0019464]	glycine decarboxylation via glycine cleavage system [GO:0019464]		glycine cleavage complex [GO:0005960]
Bacteroides coprocola	GCF_000154845.1	EDV00232.1	Na/Pi-cotransporter II-like protein	20	34	0.995368	2.71386	2.41384	5.11191	4.58522	0.00365453	0.0235809	78	7	0.0897436	0.276208	1	GO:0015321; GO:0016021	integral component of membrane [GO:0016021]; sodium-dependent phosphate transmembrane transporter activity [GO:0015321]		sodium-dependent phosphate transmembrane transporter activity [GO:0015321]	integral component of membrane [GO:0016021]
Bacteroides coprocola	GCF_000154845.1	EDV00235.1	transcriptional regulator, AraC family	20	33	0.98604	3.20088	2.06198	4.67472	1.67101	0.0238986	0.0112852	31	1	0.0322581	0.886335	1	GO:0003700; GO:0006351; GO:0043565	sequence-specific DNA binding [GO:0043565]; transcription factor activity, sequence-specific DNA binding [GO:0003700]; transcription, DNA-templated [GO:0006351]	transcription, DNA-templated [GO:0006351]	sequence-specific DNA binding [GO:0043565]; transcription factor activity, sequence-specific DNA binding [GO:0003700]
Bacteroides coprocola	GCF_000154845.1	EDV00236.1	peptidyl-prolyl cis-trans isomerase, FKBP-type	20	34	0.996131	1.42694	1.56834	3.97049	6.47605	0.00197877	0.0159266	41	2	0.0487805	0.775708	1	GO:0003755; GO:0006457	peptidyl-prolyl cis-trans isomerase activity [GO:0003755]; protein folding [GO:0006457]	protein folding [GO:0006457]	peptidyl-prolyl cis-trans isomerase activity [GO:0003755]
Bacteroides coprocola	GCF_000154845.1	EDV00237.1	peptidyl-prolyl cis-trans isomerase, FKBP-type	20	34	0.997531	2.5641	3.17507	5.47107	12.8729	0.00773426	0.0464902	55	1	0.0181818	0.9789	1	GO:0003755; GO:0006457	peptidyl-prolyl cis-trans isomerase activity [GO:0003755]; protein folding [GO:0006457]	protein folding [GO:0006457]	peptidyl-prolyl cis-trans isomerase activity [GO:0003755]
Bacteroides coprocola	GCF_000154845.1	EDV00238.1	transcriptional regulator, Sir2 family	20	34	0.98972	2.30769	2.35004	4.55941	3.78357	0.0779834	0.016652	31	1	0.0322581	0.886335	1	GO:0005737; GO:0034979; GO:0036054; GO:0036055; GO:0070403	cytoplasm [GO:0005737]; NAD+ binding [GO:0070403]; NAD-dependent protein deacetylase activity [GO:0034979]; protein-malonyllysine demalonylase activity [GO:0036054]; protein-succinyllysine desuccinylase activity [GO:0036055]		NAD+ binding [GO:0070403]; NAD-dependent protein deacetylase activity [GO:0034979]; protein-malonyllysine demalonylase activity [GO:0036054]; protein-succinyllysine desuccinylase activity [GO:0036055]	cytoplasm [GO:0005737]
Bacteroides coprocola	GCF_000154845.1	EDV00240.1	alcohol dehydrogenase, iron-dependent	20	34	0.996637	3.49531	3.32262	7.43136	6.93485	0.00959142	0.0183753	75	3	0.04	0.890498	1	GO:0004022; GO:0046872	alcohol dehydrogenase (NAD) activity [GO:0004022]; metal ion binding [GO:0046872]		alcohol dehydrogenase (NAD) activity [GO:0004022]; metal ion binding [GO:0046872]
Bacteroides coprocola	GCF_000154845.1	EDV00245.1	alpha amylase, catalytic domain protein	20	34	0.98669	1.81215	2.03851	5.0988	4.74273	0.00792613	0.0162248	71	5	0.0704225	0.530573	1	GO:0003824; GO:0005975	catalytic activity [GO:0003824]; carbohydrate metabolic process [GO:0005975]	carbohydrate metabolic process [GO:0005975]	catalytic activity [GO:0003824]
Bacteroides coprocola	GCF_000154845.1	EDV00247.1	TonB-linked outer membrane protein, SusC/RagA family	19	32	0.951768	8.16532	9.43025	7.44205	12.4766	0.00861263	0.0385882	329	6	0.0182371	0.999993	1	GO:0004872; GO:0006810; GO:0009279	cell outer membrane [GO:0009279]; receptor activity [GO:0004872]; transport [GO:0006810]	transport [GO:0006810]	receptor activity [GO:0004872]	cell outer membrane [GO:0009279]
Bacteroides coprocola	GCF_000154845.1	EDV00249.1	hypothetical protein	19	32	0.944154	4.13105	3.96157	7.1373	4.36985	0.0580628	0.0162248	39	1	0.025641	0.935157	1
Bacteroides coprocola	GCF_000154845.1	EDV00250.1	alpha amylase, catalytic domain protein	19	32	0.943575	1.77665	1.69936	3.94019	4.24625	0.00855052	0.0112445	103	6	0.0582524	0.705313	1	GO:0003824; GO:0005975	catalytic activity [GO:0003824]; carbohydrate metabolic process [GO:0005975]	carbohydrate metabolic process [GO:0005975]	catalytic activity [GO:0003824]
Bacteroides coprocola	GCF_000154845.1	EDV00251.1	transcriptional regulator, AraC family	20	34	0.994024	0.472813	0.868613	2.35465	6.84508	0.0011198	0.0226229	35	0	0	1	1	GO:0003700; GO:0006351; GO:0043565	sequence-specific DNA binding [GO:0043565]; transcription factor activity, sequence-specific DNA binding [GO:0003700]; transcription, DNA-templated [GO:0006351]	transcription, DNA-templated [GO:0006351]	sequence-specific DNA binding [GO:0043565]; transcription factor activity, sequence-specific DNA binding [GO:0003700]
Bacteroides coprocola	GCF_000154845.1	EDV00253.1	transcriptional regulator, AraC family	20	33	0.984104	1.4652	1.37057	2.7293	2.39502	0.00238342	0.030893	18	1	0.0555556	0.717059	1	GO:0003700; GO:0006351; GO:0043565	sequence-specific DNA binding [GO:0043565]; transcription factor activity, sequence-specific DNA binding [GO:0003700]; transcription, DNA-templated [GO:0006351]	transcription, DNA-templated [GO:0006351]	sequence-specific DNA binding [GO:0043565]; transcription factor activity, sequence-specific DNA binding [GO:0003700]
Bacteroides coprocola	GCF_000154845.1	EDV00254.1	drug resistance transporter, Bcr/CflA subfamily	20	34	0.994853	2.77078	2.00635	5.9131	4.76963	0.0390552	0.0112445	52	4	0.0769231	0.472054	1	GO:0005215; GO:0016021; GO:0055085	integral component of membrane [GO:0016021]; transporter activity [GO:0005215]; transmembrane transport [GO:0055085]	transmembrane transport [GO:0055085]	transporter activity [GO:0005215]	integral component of membrane [GO:0016021]
Bacteroides coprocola	GCF_000154845.1	EDV00273.1	hypothetical protein	20	34	0.995875	8.06036	13.2927	10.4379	14.0616	0.000734053	0.0358383	71	1	0.0140845	0.993136	1
Bacteroides coprocola	GCF_000154845.1	EDV00274.1	MATE efflux family protein	20	34	0.97811	8.47805	3.40521	10.2775	4.4436	0.0508255	0.0485726	97	5	0.0515464	0.793935	1	GO:0015238; GO:0015297; GO:0016021	integral component of membrane [GO:0016021]; antiporter activity [GO:0015297]; drug transmembrane transporter activity [GO:0015238]		antiporter activity [GO:0015297]; drug transmembrane transporter activity [GO:0015238]	integral component of membrane [GO:0016021]
Bacteroides coprocola	GCF_000154845.1	EDV00275.1	exodeoxyribonuclease VII, large subunit	20	34	0.989308	4.50346	5.60056	8.9138	6.31828	0.083801	0.0227686	93	4	0.0430108	0.882369	1	GO:0003676; GO:0005737; GO:0006308; GO:0008855; GO:0009318	cytoplasm [GO:0005737]; exodeoxyribonuclease VII complex [GO:0009318]; exodeoxyribonuclease VII activity [GO:0008855]; nucleic acid binding [GO:0003676]; DNA catabolic process [GO:0006308]	DNA catabolic process [GO:0006308]	exodeoxyribonuclease VII activity [GO:0008855]; nucleic acid binding [GO:0003676]	cytoplasm [GO:0005737]; exodeoxyribonuclease VII complex [GO:0009318]
Bacteroides coprocola	GCF_000154845.1	EDV00277.1	branched-chain-amino-acid transaminase	20	34	1	5	4.11181	11.3899	13.0628	0.0214493	0.014639	105	9	0.0857143	0.281256	1	GO:0009081; GO:0052654; GO:0052655; GO:0052656	L-isoleucine transaminase activity [GO:0052656]; L-leucine transaminase activity [GO:0052654]; L-valine transaminase activity [GO:0052655]; branched-chain amino acid metabolic process [GO:0009081]	branched-chain amino acid metabolic process [GO:0009081]	L-isoleucine transaminase activity [GO:0052656]; L-leucine transaminase activity [GO:0052654]; L-valine transaminase activity [GO:0052655]
Bacteroides coprocola	GCF_000154845.1	EDV00280.1	ATP-binding protein, Mrp/Nbp35 family	20	34	0.997998	5.26794	5.72711	7.23079	8.41158	0.00572783	0.0245763	107	3	0.0280374	0.978736	1	GO:0005524; GO:0016887; GO:0046872; GO:0051536	ATP binding [GO:0005524]; ATPase activity [GO:0016887]; iron-sulfur cluster binding [GO:0051536]; metal ion binding [GO:0046872]		ATPase activity [GO:0016887]; ATP binding [GO:0005524]; iron-sulfur cluster binding [GO:0051536]; metal ion binding [GO:0046872]
Bacteroides coprocola	GCF_000154845.1	EDV00281.1	6-O-methylguanine DNA methyltransferase, DNA binding domain protein	20	33	0.977535	7.65027	3.88965	9.37533	4.28904	0.025786	0.0447261	34	1	0.0294118	0.907909	1	GO:0003908; GO:0005737; GO:0006307	cytoplasm [GO:0005737]; methylated-DNA-[protein]-cysteine S-methyltransferase activity [GO:0003908]; DNA dealkylation involved in DNA repair [GO:0006307]	DNA dealkylation involved in DNA repair [GO:0006307]	methylated-DNA-[protein]-cysteine S-methyltransferase activity [GO:0003908]	cytoplasm [GO:0005737]
Bacteroides coprocola	GCF_000154845.1	EDV00282.1	aspartate-semialdehyde dehydrogenase	20	34	0.998971	2.23214	1.43335	3.81732	3.82464	0.0729395	0.0219677	40	2	0.05	0.763801	1	GO:0003942; GO:0004073; GO:0005737; GO:0009088; GO:0009089; GO:0009097; GO:0019877; GO:0050661; GO:0051287; GO:0071266	cytoplasm [GO:0005737]; aspartate-semialdehyde dehydrogenase activity [GO:0004073]; N-acetyl-gamma-glutamyl-phosphate reductase activity [GO:0003942]; NAD binding [GO:0051287]; NADP binding [GO:0050661]; 'de novo' L-methionine biosynthetic process [GO:0071266]; diaminopimelate biosynthetic process [GO:0019877]; isoleucine biosynthetic process [GO:0009097]; lysine biosynthetic process via diaminop…	'de novo' L-methionine biosynthetic process [GO:0071266]; diaminopimelate biosynthetic process [GO:0019877]; isoleucine biosynthetic process [GO:0009097]; lysine biosynthetic process via diaminopimelate [GO:0009089]; threonine biosynthetic process [GO:0009088]	aspartate-semialdehyde dehydrogenase activity [GO:0004073]; N-acetyl-gamma-glutamyl-phosphate reductase activity [GO:0003942]; NAD binding [GO:0051287]; NADP binding [GO:0050661]	cytoplasm [GO:0005737]
Bacteroides coprocola	GCF_000154845.1	EDV00283.1	putative ATP synthase F0, A subunit	20	34	0.994613	3.86946	4.17529	8.18091	5.86718	0.0195145	0.017964	126	10	0.0793651	0.34918	1	GO:0015299; GO:0016021	integral component of membrane [GO:0016021]; solute:proton antiporter activity [GO:0015299]		solute:proton antiporter activity [GO:0015299]	integral component of membrane [GO:0016021]
Bacteroides coprocola	GCF_000154845.1	EDV00284.1	ThiF family protein	20	34	0.993315	4.70263	5.98751	9.4695	6.73822	0.0124244	0.027078	44	2	0.0454545	0.808323	1	GO:0008641	small protein activating enzyme activity [GO:0008641]		small protein activating enzyme activity [GO:0008641]
Bacteroides coprocola	GCF_000154845.1	EDV00285.1	ABC transporter, ATP-binding protein	20	34	0.990755	4.22427	6.04519	8.17691	5.13114	0.0308057	0.0142448	29	3	0.103448	0.313166	1	GO:0005524; GO:0016887; GO:0042954; GO:0043190	ATP-binding cassette (ABC) transporter complex [GO:0043190]; ATP binding [GO:0005524]; ATPase activity [GO:0016887]; lipoprotein transporter activity [GO:0042954]		ATPase activity [GO:0016887]; ATP binding [GO:0005524]; lipoprotein transporter activity [GO:0042954]	ATP-binding cassette (ABC) transporter complex [GO:0043190]
Bacteroides coprocola	GCF_000154845.1	EDV00286.1	endonuclease/exonuclease/phosphatase family protein	20	34	0.993487	3.16092	2.64305	6.34449	4.3886	0.0054411	0.016891	39	2	0.0512821	0.751349	1	GO:0004519; GO:0004527	endonuclease activity [GO:0004519]; exonuclease activity [GO:0004527]		endonuclease activity [GO:0004519]; exonuclease activity [GO:0004527]
Bacteroides coprocola	GCF_000154845.1	EDV00287.1	hypothetical protein	20	34	0.993937	2.37248	2.73093	5.13421	3.48375	0.00999509	0.012776	33	2	0.0606061	0.664292	1
Bacteroides coprocola	GCF_000154845.1	EDV00289.1	4-hydroxy-3-methylbut-2-enyl diphosphate reductase	20	34	0.991252	3.90805	2.65614	6.90206	3.34493	0.000302431	0.0112445	45	3	0.0666667	0.595619	1	GO:0016114; GO:0019288; GO:0046872; GO:0050992; GO:0051538; GO:0051745	3 iron, 4 sulfur cluster binding [GO:0051538]; 4-hydroxy-3-methylbut-2-en-1-yl diphosphate reductase activity [GO:0051745]; metal ion binding [GO:0046872]; dimethylallyl diphosphate biosynthetic process [GO:0050992]; isopentenyl diphosphate biosynthetic process, methylerythritol 4-phosphate pathway [GO:0019288]; terpenoid biosynthetic process [GO:0016114]	dimethylallyl diphosphate biosynthetic process [GO:0050992]; isopentenyl diphosphate biosynthetic process, methylerythritol 4-phosphate pathway [GO:0019288]; terpenoid biosynthetic process [GO:0016114]	3 iron, 4 sulfur cluster binding [GO:0051538]; 4-hydroxy-3-methylbut-2-en-1-yl diphosphate reductase activity [GO:0051745]; metal ion binding [GO:0046872]
Bacteroides coprocola	GCF_000154845.1	EDV00296.1	hypothetical protein	20	34	0.996126	0.85034	2.04789	5.37322	8.42428	0.00283071	0.011297	42	3	0.0714286	0.548152	1	GO:0005215; GO:0005886; GO:0015031; GO:0016021	integral component of membrane [GO:0016021]; plasma membrane [GO:0005886]; transporter activity [GO:0005215]; protein transport [GO:0015031]	protein transport [GO:0015031]	transporter activity [GO:0005215]	integral component of membrane [GO:0016021]; plasma membrane [GO:0005886]
Bacteroides coprocola	GCF_000154845.1	EDV00297.1	hypothetical protein	20	34	0.999801	1.07527	1.44262	4.68058	9.86149	0.00210789	0.0160345	30	2	0.0666667	0.612242	1	GO:0005215; GO:0005886; GO:0015031; GO:0016021	integral component of membrane [GO:0016021]; plasma membrane [GO:0005886]; transporter activity [GO:0005215]; protein transport [GO:0015031]	protein transport [GO:0015031]	transporter activity [GO:0005215]	integral component of membrane [GO:0016021]; plasma membrane [GO:0005886]
Bacteroides coprocola	GCF_000154845.1	EDV00301.1	transcriptional regulator, AsnC family	20	34	0.995744	1.5528	3.19908	4.45066	4.31213	0.00662252	0.0154581	15	1	0.0666667	0.65079	1	GO:0003700; GO:0005622; GO:0006351; GO:0043565	intracellular [GO:0005622]; sequence-specific DNA binding [GO:0043565]; transcription factor activity, sequence-specific DNA binding [GO:0003700]; transcription, DNA-templated [GO:0006351]	transcription, DNA-templated [GO:0006351]	sequence-specific DNA binding [GO:0043565]; transcription factor activity, sequence-specific DNA binding [GO:0003700]	intracellular [GO:0005622]
Bacteroides coprocola	GCF_000154845.1	EDV00304.1	phosphatidylserine decarboxylase	20	34	0.99718	2.87356	3.74667	7.32051	6.64996	0.00446425	0.0137455	40	4	0.1	0.285531	1	GO:0004609; GO:0005886; GO:0006646; GO:0016021	integral component of membrane [GO:0016021]; plasma membrane [GO:0005886]; phosphatidylserine decarboxylase activity [GO:0004609]; phosphatidylethanolamine biosynthetic process [GO:0006646]	phosphatidylethanolamine biosynthetic process [GO:0006646]	phosphatidylserine decarboxylase activity [GO:0004609]	integral component of membrane [GO:0016021]; plasma membrane [GO:0005886]
Bacteroides coprocola	GCF_000154845.1	EDV00305.1	DNA polymerase III, alpha subunit	20	34	0.997635	4.2654	5.05406	10.2653	8.75978	0.0045177	0.0162248	329	25	0.0759878	0.304649	1	GO:0003677; GO:0003887; GO:0006260; GO:0008408	3'-5' exonuclease activity [GO:0008408]; DNA binding [GO:0003677]; DNA-directed DNA polymerase activity [GO:0003887]; DNA replication [GO:0006260]	DNA replication [GO:0006260]	3'-5' exonuclease activity [GO:0008408]; DNA binding [GO:0003677]; DNA-directed DNA polymerase activity [GO:0003887]
Bacteroides coprocola	GCF_000154845.1	EDV00308.1	alpha-galactosidase	20	33	0.963065	7.65472	5.93087	11.6636	6.33831	0.00858043	0.0306521	107	7	0.0654206	0.59283	1	GO:0005975; GO:0052692	raffinose alpha-galactosidase activity [GO:0052692]; carbohydrate metabolic process [GO:0005975]	carbohydrate metabolic process [GO:0005975]	raffinose alpha-galactosidase activity [GO:0052692]
Bacteroides coprocola	GCF_000154845.1	EDV00311.1	ABC 3 transport family protein	20	34	0.996528	4.65912	6.07613	8.63381	8.62439	0.0386263	0.0481976	78	4	0.0512821	0.782527	1	GO:0005887; GO:0042626; GO:0043190	ATP-binding cassette (ABC) transporter complex [GO:0043190]; integral component of plasma membrane [GO:0005887]; ATPase activity, coupled to transmembrane movement of substances [GO:0042626]		ATPase activity, coupled to transmembrane movement of substances [GO:0042626]	ATP-binding cassette (ABC) transporter complex [GO:0043190]; integral component of plasma membrane [GO:0005887]
Bacteroides coprocola	GCF_000154845.1	EDV00312.1	hypothetical protein	20	34	0.998192	2.14286	2.90632	6.79272	7.2846	0.0826977	0.0142448	33	2	0.0606061	0.664292	1
Bacteroides coprocola	GCF_000154845.1	EDV00313.1	putative 3-phosphoshikimate 1-carboxyvinyltransferase	20	34	0.992965	6.56425	5.98715	9.39043	5.1401	0.00505685	0.0261316	70	1	0.0142857	0.992637	1	GO:0003866; GO:0005737; GO:0008652; GO:0009073; GO:0009423	cytoplasm [GO:0005737]; 3-phosphoshikimate 1-carboxyvinyltransferase activity [GO:0003866]; aromatic amino acid family biosynthetic process [GO:0009073]; cellular amino acid biosynthetic process [GO:0008652]; chorismate biosynthetic process [GO:0009423]	aromatic amino acid family biosynthetic process [GO:0009073]; cellular amino acid biosynthetic process [GO:0008652]; chorismate biosynthetic process [GO:0009423]	3-phosphoshikimate 1-carboxyvinyltransferase activity [GO:0003866]	cytoplasm [GO:0005737]
Bacteroides coprocola	GCF_000154845.1	EDV00317.1	hypothetical protein	20	34	0.930032	1.47098	1.64018	4.6442	4.95964	0.00124777	0.0112445	69	2	0.0289855	0.952474	1	GO:0016021; GO:0016614; GO:0050660	integral component of membrane [GO:0016021]; flavin adenine dinucleotide binding [GO:0050660]; oxidoreductase activity, acting on CH-OH group of donors [GO:0016614]		flavin adenine dinucleotide binding [GO:0050660]; oxidoreductase activity, acting on CH-OH group of donors [GO:0016614]	integral component of membrane [GO:0016021]
Bacteroides coprocola	GCF_000154845.1	EDV00318.1	hypothetical protein	20	34	0.992541	4.39815	5.22246	10.6342	9.43995	0.000403997	0.0127288	34	2	0.0588235	0.680342	1
Bacteroides coprocola	GCF_000154845.1	EDV00319.1	efflux transporter, RND family, MFP subunit	20	34	0.993535	2.85157	3.69943	8.3261	6.3636	0.00307137	0.0112445	79	7	0.0886076	0.28698	1	GO:0016020; GO:0055085	membrane [GO:0016020]; transmembrane transport [GO:0055085]	transmembrane transport [GO:0055085]		membrane [GO:0016020]
Bacteroides coprocola	GCF_000154845.1	EDV00321.1	outer membrane efflux protein	20	34	1	7.27041	3.04791	12.6801	8.31721	0.00347653	0.0127288	133	11	0.0827068	0.290633	1	GO:0005215	transporter activity [GO:0005215]		transporter activity [GO:0005215]
Bacteroides coprocola	GCF_000154845.1	EDV00327.1	homoserine O-succinyltransferase	20	34	0.997455	1.62338	2.03912	5.51981	8.92354	0.00308894	0.0112445	65	4	0.0615385	0.649652	1	GO:0005737; GO:0008899; GO:0019281	cytoplasm [GO:0005737]; homoserine O-succinyltransferase activity [GO:0008899]; L-methionine biosynthetic process from homoserine via O-succinyl-L-homoserine and cystathionine [GO:0019281]	L-methionine biosynthetic process from homoserine via O-succinyl-L-homoserine and cystathionine [GO:0019281]	homoserine O-succinyltransferase activity [GO:0008899]	cytoplasm [GO:0005737]
Bacteroides coprocola	GCF_000154845.1	EDV00328.1	Interleukin-1 / 18	20	34	0.998948	3.36066	4.10482	9.64756	11.377	0.000924231	0.0127288	180	11	0.0611111	0.680569	1	GO:0008233	peptidase activity [GO:0008233]		peptidase activity [GO:0008233]
Bacteroides coprocola	GCF_000154845.1	EDV00329.1	hypothetical protein	20	34	0.987519	4.12748	3.58147	6.79534	4.33138	0.00299387	0.0256049	44	4	0.0909091	0.348061	1	GO:0016021	integral component of membrane [GO:0016021]			integral component of membrane [GO:0016021]
Bacteroides coprocola	GCF_000154845.1	EDV00331.1	flavodoxin	20	34	0.997662	4.43787	3.11081	9.97088	7.17141	0.0280424	0.0127288	40	3	0.075	0.514748	1	GO:0009055; GO:0010181; GO:0055114	electron carrier activity [GO:0009055]; FMN binding [GO:0010181]; oxidation-reduction process [GO:0055114]	oxidation-reduction process [GO:0055114]	electron carrier activity [GO:0009055]; FMN binding [GO:0010181]
Bacteroides coprocola	GCF_000154845.1	EDV00332.1	hypothetical protein	20	34	0.802083	2.77778	3.40207	0.612745	1.9697	0.00340722	0.0156008	3	0	0	1	1
Bacteroides coprocola	GCF_000154845.1	EDV00333.1	TonB-dependent receptor	20	34	0.997062	5.59853	2.63378	9.54249	8.76451	0.00675798	0.0159266	201	12	0.0597015	0.714701	1	GO:0004872; GO:0006810; GO:0009279	cell outer membrane [GO:0009279]; receptor activity [GO:0004872]; transport [GO:0006810]	transport [GO:0006810]	receptor activity [GO:0004872]	cell outer membrane [GO:0009279]
Bacteroides coprocola	GCF_000154845.1	EDV00340.1	transcriptional regulator, LuxR family	20	34	0.999087	2.38095	1.64887	3.86892	3.33575	0.00766781	0.0319978	24	1	0.0416667	0.814261	1	GO:0003677; GO:0006351; GO:0006355	DNA binding [GO:0003677]; regulation of transcription, DNA-templated [GO:0006355]; transcription, DNA-templated [GO:0006351]	regulation of transcription, DNA-templated [GO:0006355]; transcription, DNA-templated [GO:0006351]	DNA binding [GO:0003677]
Bacteroides coprocola	GCF_000154845.1	EDV00341.1	hypothetical protein	20	34	0.997845	7.76481	5.80759	13.6021	7.61448	0.0416341	0.0157186	161	13	0.0807453	0.296512	1	GO:0016491	oxidoreductase activity [GO:0016491]		oxidoreductase activity [GO:0016491]
Bacteroides coprocola	GCF_000154845.1	EDV00342.1	hypothetical protein	20	33	0.981616	3.26087	4.27168	6.24467	4.766	0.00716291	0.0214262	9	1	0.111111	0.468061	1
Bacteroides coprocola	GCF_000154845.1	EDV00343.1	hypothetical protein	20	33	0.980499	7.57576	7.57576	15.3743	11.4001	0.0186858	0.0162248	8	0	0	1	1
Bacteroides coprocola	GCF_000154845.1	EDV00345.1	DNA repair protein RadA	20	34	0.999582	4.58599	3.74643	11.7733	11.1283	0.00862942	0.0112445	161	8	0.0496894	0.859812	1	GO:0000725; GO:0003684; GO:0005524; GO:0008094; GO:0046872	ATP binding [GO:0005524]; damaged DNA binding [GO:0003684]; DNA-dependent ATPase activity [GO:0008094]; metal ion binding [GO:0046872]; recombinational repair [GO:0000725]	recombinational repair [GO:0000725]	ATP binding [GO:0005524]; damaged DNA binding [GO:0003684]; DNA-dependent ATPase activity [GO:0008094]; metal ion binding [GO:0046872]
Bacteroides coprocola	GCF_000154845.1	EDV00349.1	TonB-dependent receptor	14	18	0.619116	3.21152	2.33762	10.2201	25.6204	0.000635709	0.0361265	335	1	0.00298507	1	1	GO:0004872; GO:0006810; GO:0016020	membrane [GO:0016020]; receptor activity [GO:0004872]; transport [GO:0006810]	transport [GO:0006810]	receptor activity [GO:0004872]	membrane [GO:0016020]
Bacteroides coprocola	GCF_000154845.1	EDV00351.1	DNA/RNA non-specific endonuclease	14	16	0.544897	7.55452	7.95797	7.83108	10.2273	0.0516225	0.0420656	114	0	0	1	1	GO:0003676; GO:0004519; GO:0046872	endonuclease activity [GO:0004519]; metal ion binding [GO:0046872]; nucleic acid binding [GO:0003676]		endonuclease activity [GO:0004519]; metal ion binding [GO:0046872]; nucleic acid binding [GO:0003676]
Bacteroides coprocola	GCF_000154845.1	EDV00352.1	endonuclease/exonuclease/phosphatase family protein	20	34	0.983426	5.10358	2.318	6.91532	3.20394	0.0663182	0.0414837	40	0	0	1	1	GO:0004519; GO:0004527	endonuclease activity [GO:0004519]; exonuclease activity [GO:0004527]		endonuclease activity [GO:0004519]; exonuclease activity [GO:0004527]
Bacteroides coprocola	GCF_000154845.1	EDV00353.1	putative dihydroorotate oxidase	20	33	0.985864	3.17221	2.45181	5.80534	4.12573	0.0645033	0.0216585	46	4	0.0869565	0.379484	1	GO:0004152; GO:0005737; GO:0005886; GO:0006207; GO:0044205	cytoplasm [GO:0005737]; plasma membrane [GO:0005886]; dihydroorotate dehydrogenase activity [GO:0004152]; 'de novo' pyrimidine nucleobase biosynthetic process [GO:0006207]; 'de novo' UMP biosynthetic process [GO:0044205]	'de novo' pyrimidine nucleobase biosynthetic process [GO:0006207]; 'de novo' UMP biosynthetic process [GO:0044205]	dihydroorotate dehydrogenase activity [GO:0004152]	cytoplasm [GO:0005737]; plasma membrane [GO:0005886]
Bacteroides coprocola	GCF_000154845.1	EDV00354.1	hypothetical protein	20	33	0.982347	3.11688	2.83078	7.65909	8.18264	0.0190062	0.017432	146	8	0.0547945	0.779203	1
Bacteroides coprocola	GCF_000154845.1	EDV00358.1	hypothetical protein	20	34	0.99565	4.21115	5.90117	8.4172	6.86252	0.00191919	0.0231412	72	5	0.0694444	0.543188	1	GO:0008236	serine-type peptidase activity [GO:0008236]		serine-type peptidase activity [GO:0008236]
Bacteroides coprocola	GCF_000154845.1	EDV00359.1	oligopeptide transporter, OPT family	20	34	0.998708	6.62651	3.34354	10.9181	10.1173	0.022751	0.0142448	214	11	0.0514019	0.864025	1	GO:0016021; GO:0055085	integral component of membrane [GO:0016021]; transmembrane transport [GO:0055085]	transmembrane transport [GO:0055085]		integral component of membrane [GO:0016021]
Bacteroides coprocola	GCF_000154845.1	EDV00362.1	hypothetical protein	20	34	0.996369	5.95238	2.76145	8.14228	3.35331	0.00527751	0.0175434	38	0	0	1	1
Bacteroides coprocola	GCF_000154845.1	EDV00363.1	hypothetical protein	20	34	0.990822	7.31922	3.6689	9.23332	4.01401	0.0118602	0.0354812	26	1	0.0384615	0.838576	1
Bacteroides coprocola	GCF_000154845.1	EDV00364.1	glycosyltransferase, group 2 family protein	20	34	0.997138	8.67508	3.28969	10.9063	3.94152	0.0498929	0.034557	55	1	0.0181818	0.9789	1	GO:0016021; GO:0016757	integral component of membrane [GO:0016021]; transferase activity, transferring glycosyl groups [GO:0016757]		transferase activity, transferring glycosyl groups [GO:0016757]	integral component of membrane [GO:0016021]
Bacteroides coprocola	GCF_000154845.1	EDV00379.1	hypothetical protein	20	34	1	15.6463	9.88152	9.80392	10.4598	0.0474622	0.0422662	7	0	0	1	1
Bacteroides coprocola	GCF_000154845.1	EDV00381.1	TonB-linked outer membrane protein, SusC/RagA family	20	33	0.911073	2.33892	1.90288	3.34118	1.79437	0.0669202	0.0333125	52	5	0.0961538	0.275363	1
Bacteroides coprocola	GCF_000154845.1	EDV00382.1	TonB-dependent receptor plug domain protein	20	34	1	3.45168	4.40487	7.42546	4.78515	0.0445011	0.0112445	21	2	0.0952381	0.42092	1	GO:0004872; GO:0006810; GO:0016020	membrane [GO:0016020]; receptor activity [GO:0004872]; transport [GO:0006810]	transport [GO:0006810]	receptor activity [GO:0004872]	membrane [GO:0016020]
Bacteroides coprocola	GCF_000154845.1	EDV00383.1	hypothetical protein	20	34	1	5	6.79563	10.1716	8.82098	0.000917009	0.0256955	12	1	0.0833333	0.569001	1
Bacteroides coprocola	GCF_000154845.1	EDV00391.1	ribosomal protein L35	20	34	0.996446	3.53535	2.31443	5.05051	2.73902	0.0283308	0.0366936	4	0	0	1	1	GO:0003735; GO:0005840; GO:0006412	ribosome [GO:0005840]; structural constituent of ribosome [GO:0003735]; translation [GO:0006412]	translation [GO:0006412]	structural constituent of ribosome [GO:0003735]	ribosome [GO:0005840]
Bacteroides coprocola	GCF_000154845.1	EDV00392.1	translation initiation factor IF-3	20	34	0.997878	2.69097	4.95553	4.15356	5.73916	0.0532349	0.0409673	40	1	0.025	0.93955	1	GO:0003743; GO:0005737	cytoplasm [GO:0005737]; translation initiation factor activity [GO:0003743]		translation initiation factor activity [GO:0003743]	cytoplasm [GO:0005737]
Bacteroides coprocola	GCF_000154845.1	EDV00394.1	tetratricopeptide repeat protein	20	34	0.99111	4.38208	3.9754	8.59292	5.83908	0.0210427	0.0170958	105	8	0.0761905	0.41846	1
Bacteroides coprocola	GCF_000154845.1	EDV00401.1	hypothetical protein	20	34	1	2.69608	5.47508	6.05536	7.13923	0.0106432	0.0451427	4	0	0	1	1
Bacteroides coprocola	GCF_000154845.1	EDV00404.1	hypothetical protein	20	33	0.980285	4.1265	3.83342	6.57763	3.29325	0.0742213	0.0240687	51	4	0.0784314	0.456924	1	GO:0005524	ATP binding [GO:0005524]		ATP binding [GO:0005524]
Bacteroides coprocola	GCF_000154845.1	EDV00405.1	hypothetical protein	20	34	0.990859	1.31467	1.92435	2.45831	1.64648	0.0247958	0.0161682	22	1	0.0454545	0.786285	1
Bacteroides coprocola	GCF_000154845.1	EDV00413.1	putative DNA metabolism protein	20	33	0.986328	8.07292	4.65119	11.3358	4.1608	0.0082078	0.0112852	45	3	0.0666667	0.595619	1
Bacteroides coprocola	GCF_000154845.1	EDV00414.1	tRNA pseudouridine synthase A	20	33	0.985971	3.16206	3.238	6.20011	4.21808	0.00175978	0.0157187	33	3	0.0909091	0.388833	1	GO:0003723; GO:0009982; GO:0031119	pseudouridine synthase activity [GO:0009982]; RNA binding [GO:0003723]; tRNA pseudouridine synthesis [GO:0031119]	tRNA pseudouridine synthesis [GO:0031119]	pseudouridine synthase activity [GO:0009982]; RNA binding [GO:0003723]
Bacteroides coprocola	GCF_000154845.1	EDV00415.1	hypothetical protein	20	33	0.985029	3.42679	3.17696	6.55122	4.92069	0.00722607	0.0270613	29	3	0.103448	0.313166	1
Bacteroides coprocola	GCF_000154845.1	EDV00417.1	PhoH family protein	20	34	0.994944	3.11861	2.49361	5.96837	4.90861	0.0306985	0.012776	51	3	0.0588235	0.680296	1	GO:0005524	ATP binding [GO:0005524]		ATP binding [GO:0005524]
Bacteroides coprocola	GCF_000154845.1	EDV00422.1	bacterial group 3 Ig-like protein	20	33	0.981259	4.74041	5.4525	8.80804	7.01453	0.00361662	0.0395226	86	7	0.0813953	0.364494	1
Bacteroides coprocola	GCF_000154845.1	EDV00423.1	hypothetical protein	20	33	0.981481	2.27273	3.47165	7.79857	11.1807	0.0599578	0.0213021	14	0	0	1	1	GO:0016021	integral component of membrane [GO:0016021]			integral component of membrane [GO:0016021]
Bacteroides coprocola	GCF_000154845.1	EDV00424.1	LemA family protein	20	34	0.996341	4.55326	8.1189	12.2296	12.5557	0.0182271	0.024153	58	2	0.0344828	0.910829	1
Bacteroides coprocola	GCF_000154845.1	EDV00425.1	hypothetical protein	20	34	0.996244	4.20712	4.81103	8.5744	6.74418	0.0251014	0.0275677	67	3	0.0447761	0.840418	1	GO:0016021	integral component of membrane [GO:0016021]			integral component of membrane [GO:0016021]
Bacteroides coprocola	GCF_000154845.1	EDV00426.1	chorismate synthase	20	34	0.996091	1.80556	2.73853	6.67713	7.69113	0.0319812	0.0112445	83	6	0.0722892	0.495535	1	GO:0004107; GO:0008652; GO:0009073; GO:0009423	chorismate synthase activity [GO:0004107]; aromatic amino acid family biosynthetic process [GO:0009073]; cellular amino acid biosynthetic process [GO:0008652]; chorismate biosynthetic process [GO:0009423]	aromatic amino acid family biosynthetic process [GO:0009073]; cellular amino acid biosynthetic process [GO:0008652]; chorismate biosynthetic process [GO:0009423]	chorismate synthase activity [GO:0004107]
Bacteroides coprocola	GCF_000154845.1	EDV00427.1	peptidase dimerization domain protein	20	34	1	3.53201	4.68629	10.0853	12.5911	0.000776174	0.0156008	153	6	0.0392157	0.951293	1	GO:0008152; GO:0016787	hydrolase activity [GO:0016787]; metabolic process [GO:0008152]	metabolic process [GO:0008152]	hydrolase activity [GO:0016787]
Bacteroides coprocola	GCF_000154845.1	EDV00428.1	mannosyl-glycoprotein endo-beta-N-acetylglucosaminidase	20	34	0.993994	2.81532	2.03015	7.43838	6.14199	0.00670063	0.0112852	63	3	0.047619	0.808622	1	GO:0004040	amidase activity [GO:0004040]		amidase activity [GO:0004040]
Bacteroides coprocola	GCF_000154845.1	EDV00431.1	PepSY domain protein	20	33	0.986835	7.41113	8.4157	13.0406	9.60912	0.01224	0.0297718	109	9	0.0825688	0.318864	1	GO:0016021	integral component of membrane [GO:0016021]			integral component of membrane [GO:0016021]
Bacteroides coprocola	GCF_000154845.1	EDV00433.1	glucosamine-6-phosphate deaminase	20	34	0.999415	2.77778	3.20916	7.5608	10.5592	0.0368085	0.0146035	65	4	0.0615385	0.649652	1	GO:0004342; GO:0005975; GO:0006044; GO:0016787	glucosamine-6-phosphate deaminase activity [GO:0004342]; hydrolase activity [GO:0016787]; carbohydrate metabolic process [GO:0005975]; N-acetylglucosamine metabolic process [GO:0006044]	carbohydrate metabolic process [GO:0005975]; N-acetylglucosamine metabolic process [GO:0006044]	glucosamine-6-phosphate deaminase activity [GO:0004342]; hydrolase activity [GO:0016787]
Bacteroides coprocola	GCF_000154845.1	EDV00436.1	beta-lactamase	20	33	0.983394	3.58224	3.53463	6.51946	4.36954	0.00568065	0.0153807	143	9	0.0629371	0.637927	1	GO:0004553; GO:0005975	hydrolase activity, hydrolyzing O-glycosyl compounds [GO:0004553]; carbohydrate metabolic process [GO:0005975]	carbohydrate metabolic process [GO:0005975]	hydrolase activity, hydrolyzing O-glycosyl compounds [GO:0004553]
Bacteroides coprocola	GCF_000154845.1	EDV00437.1	Ser/Thr phosphatase family protein	20	34	0.992465	3.61803	4.13443	9.75522	9.03364	0.00634283	0.0159173	66	4	0.0606061	0.66154	1	GO:0000166; GO:0009166; GO:0016788; GO:0046872	hydrolase activity, acting on ester bonds [GO:0016788]; metal ion binding [GO:0046872]; nucleotide binding [GO:0000166]; nucleotide catabolic process [GO:0009166]	nucleotide catabolic process [GO:0009166]	hydrolase activity, acting on ester bonds [GO:0016788]; metal ion binding [GO:0046872]; nucleotide binding [GO:0000166]
Bacteroides coprocola	GCF_000154845.1	EDV00438.1	5'-nucleotidase, C-terminal domain protein	20	34	0.991549	2.31481	2.00059	3.80122	2.50698	0.00752374	0.0227686	28	2	0.0714286	0.574232	1	GO:0009166; GO:0016787	hydrolase activity [GO:0016787]; nucleotide catabolic process [GO:0009166]	nucleotide catabolic process [GO:0009166]	hydrolase activity [GO:0016787]
Bacteroides coprocola	GCF_000154845.1	EDV00441.1	hypothetical protein	20	33	0.981481	1.16279	3.69744	6.15595	8.83951	0.021416	0.0162411	9	0	0	1	1
Bacteroides coprocola	GCF_000154845.1	EDV00442.1	polygalacturonase (pectinase)	20	34	0.990893	3.01075	2.98676	6.55156	4.59462	0.00891555	0.0159266	63	6	0.0952381	0.253424	1	GO:0004650; GO:0005975	polygalacturonase activity [GO:0004650]; carbohydrate metabolic process [GO:0005975]	carbohydrate metabolic process [GO:0005975]	polygalacturonase activity [GO:0004650]
Bacteroides coprocola	GCF_000154845.1	EDV00444.1	response regulator receiver domain protein	20	34	0.98896	5.50921	3.67337	9.07557	4.31904	0.00773699	0.014639	240	15	0.0625	0.663256	1	GO:0000155; GO:0003700; GO:0005622; GO:0006351; GO:0016021; GO:0043565	integral component of membrane [GO:0016021]; intracellular [GO:0005622]; phosphorelay sensor kinase activity [GO:0000155]; sequence-specific DNA binding [GO:0043565]; transcription factor activity, sequence-specific DNA binding [GO:0003700]; transcription, DNA-templated [GO:0006351]	transcription, DNA-templated [GO:0006351]	phosphorelay sensor kinase activity [GO:0000155]; sequence-specific DNA binding [GO:0043565]; transcription factor activity, sequence-specific DNA binding [GO:0003700]	integral component of membrane [GO:0016021]; intracellular [GO:0005622]
Bacteroides coprocola	GCF_000154845.1	EDV00445.1	glycosyl hydrolase family 2, sugar binding domain protein	20	34	0.994549	9.12698	7.36329	14.8694	7.9239	0.00575985	0.0171815	262	16	0.0610687	0.701164	1	GO:0016787	hydrolase activity [GO:0016787]		hydrolase activity [GO:0016787]
Bacteroides coprocola	GCF_000154845.1	EDV00447.1	hypothetical protein	20	34	0.988704	9.56619	7.20558	14.9371	7.3119	0.0109423	0.0156027	328	16	0.0487805	0.936234	1	GO:0003824	catalytic activity [GO:0003824]		catalytic activity [GO:0003824]
Bacteroides coprocola	GCF_000154845.1	EDV00450.1	SusD family protein	20	34	0.998043	2.7185	3.97602	5.64268	9.29366	0.00574465	0.0272473	172	3	0.0174419	0.999479	1
Bacteroides coprocola	GCF_000154845.1	EDV00451.1	TonB-linked outer membrane protein, SusC/RagA family	20	34	0.997088	2.57478	2.03206	5.55404	7.33113	0.0313933	0.0183329	211	4	0.0189573	0.999732	1	GO:0004872; GO:0006810; GO:0009279	cell outer membrane [GO:0009279]; receptor activity [GO:0004872]; transport [GO:0006810]	transport [GO:0006810]	receptor activity [GO:0004872]	cell outer membrane [GO:0009279]
Bacteroides coprocola	GCF_000154845.1	EDV00456.1	hypothetical protein	20	34	0.989183	2.04327	2.83834	5.97346	6.08373	0.00331545	0.0284107	66	5	0.0757576	0.465381	1
Bacteroides coprocola	GCF_000154845.1	EDV00457.1	hypothetical protein	20	33	0.986073	4.6748	6.62053	6.75514	5.85735	0.03405	0.0478722	16	1	0.0625	0.674446	1	GO:0016021	integral component of membrane [GO:0016021]			integral component of membrane [GO:0016021]
Bacteroides coprocola	GCF_000154845.1	EDV00458.1	hypothetical protein	20	33	0.981481	1.89394	4.71587	6.01604	7.56532	0.0816864	0.0245492	6	0	0	1	1
Bacteroides coprocola	GCF_000154845.1	EDV00459.1	carbon starvation protein CstA	20	34	0.991632	7.25244	4.45104	10.0506	4.78377	0.0257071	0.0450751	75	4	0.0533333	0.755988	1	GO:0009267; GO:0016021	integral component of membrane [GO:0016021]; cellular response to starvation [GO:0009267]	cellular response to starvation [GO:0009267]		integral component of membrane [GO:0016021]
Bacteroides coprocola	GCF_000154845.1	EDV00460.1	hypothetical protein	20	33	0.986361	2.86094	2.73598	6.6925	6.18488	0.0739827	0.0142448	100	2	0.02	0.992585	1	GO:0005975	carbohydrate metabolic process [GO:0005975]	carbohydrate metabolic process [GO:0005975]
Bacteroides coprocola	GCF_000154845.1	EDV00461.1	hypothetical protein	20	34	0.990226	1.90972	2.17187	4.5697	3.44869	0.00519792	0.0112852	38	2	0.0526316	0.738334	1
Bacteroides coprocola	GCF_000154845.1	EDV00463.1	hypothetical protein	20	33	0.983353	5.22648	3.56564	7.3444	4.29482	0.00187647	0.0402145	75	5	0.0666667	0.580026	1	GO:0016021	integral component of membrane [GO:0016021]			integral component of membrane [GO:0016021]
Bacteroides coprocola	GCF_000154845.1	EDV00464.1	orotidine 5'-phosphate decarboxylase	20	34	0.992929	1.75758	1.64755	2.98102	1.89353	0.0617083	0.0227958	18	2	0.111111	0.346979	1	GO:0004590; GO:0006207; GO:0044205	orotidine-5'-phosphate decarboxylase activity [GO:0004590]; 'de novo' pyrimidine nucleobase biosynthetic process [GO:0006207]; 'de novo' UMP biosynthetic process [GO:0044205]	'de novo' pyrimidine nucleobase biosynthetic process [GO:0006207]; 'de novo' UMP biosynthetic process [GO:0044205]	orotidine-5'-phosphate decarboxylase activity [GO:0004590]
Bacteroides coprocola	GCF_000154845.1	EDV00468.1	hypothetical protein	20	34	0.995929	2.34234	2.13952	3.9283	2.89337	0.0217003	0.0347394	21	1	0.047619	0.770755	1
Bacteroides coprocola	GCF_000154845.1	EDV00474.1	O-acetylhomoserine aminocarboxypropyltransferase/cysteine synthase	20	33	0.984187	1.90365	2.37558	4.59462	3.66998	0.000146925	0.012214	55	3	0.0545455	0.728976	1	GO:0006520; GO:0016765; GO:0030170	pyridoxal phosphate binding [GO:0030170]; transferase activity, transferring alkyl or aryl (other than methyl) groups [GO:0016765]; cellular amino acid metabolic process [GO:0006520]	cellular amino acid metabolic process [GO:0006520]	pyridoxal phosphate binding [GO:0030170]; transferase activity, transferring alkyl or aryl (other than methyl) groups [GO:0016765]
Bacteroides coprocola	GCF_000154845.1	EDV00477.1	3-oxoacyl-[acyl-carrier-protein] reductase	20	34	0.999579	0.468541	0.766099	3.21433	8.19227	0.078071	0.0136647	46	2	0.0434783	0.827648	1	GO:0004316; GO:0006633; GO:0051287; GO:0102132	3-oxo-pimeloyl-[acp] methyl ester reductase activity [GO:0102132]; 3-oxoacyl-[acyl-carrier-protein] reductase (NADPH) activity [GO:0004316]; NAD binding [GO:0051287]; fatty acid biosynthetic process [GO:0006633]	fatty acid biosynthetic process [GO:0006633]	3-oxoacyl-[acyl-carrier-protein] reductase (NADPH) activity [GO:0004316]; 3-oxo-pimeloyl-[acp] methyl ester reductase activity [GO:0102132]; NAD binding [GO:0051287]
Bacteroides coprocola	GCF_000154845.1	EDV00478.1	pseudouridine synthase, RluA family	20	34	0.993196	0.592593	2.00958	3.49153	4.54031	0.00434185	0.0112852	30	2	0.0666667	0.612242	1	GO:0001522; GO:0003723; GO:0009982	pseudouridine synthase activity [GO:0009982]; RNA binding [GO:0003723]; pseudouridine synthesis [GO:0001522]	pseudouridine synthesis [GO:0001522]	pseudouridine synthase activity [GO:0009982]; RNA binding [GO:0003723]
Bacteroides coprocola	GCF_000154845.1	EDV00479.1	Sigma-54 interaction domain protein	20	34	0.988499	2.31689	2.46637	5.05954	3.95748	0.00158915	0.0116834	64	3	0.046875	0.817039	1	GO:0000160; GO:0005524; GO:0005622; GO:0006351; GO:0006355; GO:0043565	intracellular [GO:0005622]; ATP binding [GO:0005524]; sequence-specific DNA binding [GO:0043565]; phosphorelay signal transduction system [GO:0000160]; regulation of transcription, DNA-templated [GO:0006355]; transcription, DNA-templated [GO:0006351]	phosphorelay signal transduction system [GO:0000160]; regulation of transcription, DNA-templated [GO:0006355]; transcription, DNA-templated [GO:0006351]	ATP binding [GO:0005524]; sequence-specific DNA binding [GO:0043565]	intracellular [GO:0005622]
Bacteroides coprocola	GCF_000154845.1	EDV00481.1	ATPase/histidine kinase/DNA gyrase B/HSP90 domain protein	20	33	0.985784	3.69261	3.33966	5.1544	3.46832	0.00233823	0.046396	95	2	0.0210526	0.989929	1	GO:0000155; GO:0005622; GO:0016021	integral component of membrane [GO:0016021]; intracellular [GO:0005622]; phosphorelay sensor kinase activity [GO:0000155]		phosphorelay sensor kinase activity [GO:0000155]	integral component of membrane [GO:0016021]; intracellular [GO:0005622]
Bacteroides coprocola	GCF_000154845.1	EDV00482.1	MATE efflux family protein	20	34	0.997416	6.48567	3.88514	11.0623	9.87092	0.0773482	0.016891	123	10	0.0813008	0.321993	1	GO:0015238; GO:0015297; GO:0016021	integral component of membrane [GO:0016021]; antiporter activity [GO:0015297]; drug transmembrane transporter activity [GO:0015238]		antiporter activity [GO:0015297]; drug transmembrane transporter activity [GO:0015238]	integral component of membrane [GO:0016021]
Bacteroides coprocola	GCF_000154845.1	EDV00483.1	peptidase M16 inactive domain protein	20	34	0.997967	5.1251	2.85668	8.00277	7.67091	0.00999253	0.0247186	99	1	0.010101	0.999039	1	GO:0016787; GO:0046872	hydrolase activity [GO:0016787]; metal ion binding [GO:0046872]		hydrolase activity [GO:0016787]; metal ion binding [GO:0046872]
Bacteroides coprocola	GCF_000154845.1	EDV00485.1	peptidyl-prolyl cis-trans isomerase, cyclophilin-type	20	34	0.997731	5.88235	4.30843	9.88708	9.17902	0.0261772	0.027078	64	2	0.03125	0.936576	1	GO:0003755; GO:0006457	peptidyl-prolyl cis-trans isomerase activity [GO:0003755]; protein folding [GO:0006457]	protein folding [GO:0006457]	peptidyl-prolyl cis-trans isomerase activity [GO:0003755]
Bacteroides coprocola	GCF_000154845.1	EDV00487.1	putative phosphoribosylaminoimidazolecarboxamide formyltransferase/IMP cyclohydrolase	20	34	0.998436	1.53897	0.835452	4.45741	14.1196	0.0307813	0.0413895	141	0	0	1	1	GO:0003937; GO:0004643; GO:0006189	IMP cyclohydrolase activity [GO:0003937]; phosphoribosylaminoimidazolecarboxamide formyltransferase activity [GO:0004643]; 'de novo' IMP biosynthetic process [GO:0006189]	'de novo' IMP biosynthetic process [GO:0006189]	IMP cyclohydrolase activity [GO:0003937]; phosphoribosylaminoimidazolecarboxamide formyltransferase activity [GO:0004643]
Bacteroides coprocola	GCF_000154845.1	EDV00490.1	rod shape-determining protein MreD	20	34	0.990833	1.89621	1.33524	3.56499	4.47558	0.0643009	0.017964	21	0	0	1	1	GO:0008360; GO:0016021	integral component of membrane [GO:0016021]; regulation of cell shape [GO:0008360]	regulation of cell shape [GO:0008360]		integral component of membrane [GO:0016021]
Bacteroides coprocola	GCF_000154845.1	EDV00491.1	penicillin-binding protein 2	20	34	0.989325	3.02708	1.81749	4.76104	3.02607	0.0124114	0.0280198	59	2	0.0338983	0.915713	1	GO:0008658; GO:0016021	integral component of membrane [GO:0016021]; penicillin binding [GO:0008658]		penicillin binding [GO:0008658]	integral component of membrane [GO:0016021]
Bacteroides coprocola	GCF_000154845.1	EDV00493.1	gliding motility-associated lipoprotein GldH	20	33	0.98435	2.64706	3.05499	5.24798	3.5152	0.0330935	0.016891	16	1	0.0625	0.674446	1
Bacteroides coprocola	GCF_000154845.1	EDV00494.1	PSP1 C-terminal domain protein	20	34	0.993814	2.07469	1.76315	3.65133	2.7274	0.0102077	0.0314049	56	1	0.0178571	0.98033	1
Bacteroides coprocola	GCF_000154845.1	EDV00496.1	methylenetetrahydrofolate reductase (NAD(P)H)	20	34	0.992371	4.76939	4.73993	7.63901	6.21798	0.0403246	0.0485827	46	0	0	1	1	GO:0004489; GO:0005829; GO:0009086; GO:0035999	cytosol [GO:0005829]; methylenetetrahydrofolate reductase (NAD(P)H) activity [GO:0004489]; methionine biosynthetic process [GO:0009086]; tetrahydrofolate interconversion [GO:0035999]	methionine biosynthetic process [GO:0009086]; tetrahydrofolate interconversion [GO:0035999]	methylenetetrahydrofolate reductase (NAD(P)H) activity [GO:0004489]	cytosol [GO:0005829]
Bacteroides coprocola	GCF_000154845.1	EDV00500.1	Cna protein B-type domain protein	20	34	0.994963	5.29543	2.40794	8.22819	5.04977	0.0840155	0.0171628	203	8	0.0394089	0.968329	1	GO:0004872; GO:0006810; GO:0016020	membrane [GO:0016020]; receptor activity [GO:0004872]; transport [GO:0006810]	transport [GO:0006810]	receptor activity [GO:0004872]	membrane [GO:0016020]
Bacteroides coprocola	GCF_000154845.1	EDV00502.1	hypothetical protein	20	34	0.994608	3.38325	2.6361	7.12993	7.41752	0.0108603	0.0156008	110	3	0.0272727	0.981915	1
Bacteroides coprocola	GCF_000154845.1	EDV00503.1	magnesium transporter	20	34	0.996078	2.31171	3.2752	5.34906	6.18306	0.00692919	0.020092	69	3	0.0434783	0.854528	1	GO:0005886; GO:0015095; GO:0015693; GO:0016021; GO:0046872	integral component of membrane [GO:0016021]; plasma membrane [GO:0005886]; magnesium ion transmembrane transporter activity [GO:0015095]; metal ion binding [GO:0046872]; magnesium ion transport [GO:0015693]	magnesium ion transport [GO:0015693]	magnesium ion transmembrane transporter activity [GO:0015095]; metal ion binding [GO:0046872]	integral component of membrane [GO:0016021]; plasma membrane [GO:0005886]
Bacteroides coprocola	GCF_000154845.1	EDV00504.1	dimethyladenosine transferase	20	34	0.994297	1.20406	1.81357	2.60941	2.37991	0.0163958	0.0222269	31	0	0	1	1	GO:0000179; GO:0003723; GO:0005737; GO:0052908	cytoplasm [GO:0005737]; 16S rRNA (adenine(1518)-N(6)/adenine(1519)-N(6))-dimethyltransferase activity [GO:0052908]; RNA binding [GO:0003723]; rRNA (adenine-N6,N6-)-dimethyltransferase activity [GO:0000179]		16S rRNA (adenine(1518)-N(6)/adenine(1519)-N(6))-dimethyltransferase activity [GO:0052908]; RNA binding [GO:0003723]; rRNA (adenine-N6,N6-)-dimethyltransferase activity [GO:0000179]	cytoplasm [GO:0005737]
Bacteroides coprocola	GCF_000154845.1	EDV00505.1	hypothetical protein	20	34	0.990229	3.10651	3.83571	5.105	3.55955	0.0198349	0.0232912	34	0	0	1	1	GO:0016021	integral component of membrane [GO:0016021]			integral component of membrane [GO:0016021]
Bacteroides coprocola	GCF_000154845.1	EDV00506.1	Xaa-His dipeptidase	20	34	0.997612	2.26337	2.69243	4.98456	5.7511	0.0234615	0.0333782	85	1	0.0117647	0.997431	1	GO:0006508; GO:0016787	hydrolase activity [GO:0016787]; proteolysis [GO:0006508]	proteolysis [GO:0006508]	hydrolase activity [GO:0016787]
Bacteroides coprocola	GCF_000154845.1	EDV00508.1	hypothetical protein	20	33	0.98103	4.06504	6.02943	1.67384	4.80256	0.0447519	0.0424574	2	0	0	1	1	GO:0015444; GO:0015693; GO:0016021	integral component of membrane [GO:0016021]; magnesium-importing ATPase activity [GO:0015444]; magnesium ion transport [GO:0015693]	magnesium ion transport [GO:0015693]	magnesium-importing ATPase activity [GO:0015444]	integral component of membrane [GO:0016021]
Bacteroides coprocola	GCF_000154845.1	EDV00511.1	hypothetical protein	20	34	0.9929	4.8048	2.96269	8.02478	6.80639	0.0673951	0.0316332	70	6	0.0857143	0.337011	1
Bacteroides coprocola	GCF_000154845.1	EDV00515.1	hypothetical protein	20	33	0.987669	3.07754	2.74909	4.74914	3.04074	0.0145876	0.0245462	35	3	0.0857143	0.425972	1	GO:0016021	integral component of membrane [GO:0016021]			integral component of membrane [GO:0016021]
Bacteroides coprocola	GCF_000154845.1	EDV00516.1	ABC-2 type transporter	20	33	0.978427	5.05595	4.90786	8.02423	5.53322	0.0255886	0.0213021	50	2	0.04	0.86111	1	GO:0016021	integral component of membrane [GO:0016021]			integral component of membrane [GO:0016021]
Bacteroides coprocola	GCF_000154845.1	EDV00517.1	auxiliary transport protein, membrane fusion protein (MFP) family protein	20	34	0.994521	3.90071	2.83462	6.7156	5.42736	0.0182607	0.0228812	58	3	0.0517241	0.761514	1	GO:0016021	integral component of membrane [GO:0016021]			integral component of membrane [GO:0016021]
Bacteroides coprocola	GCF_000154845.1	EDV00520.1	hypothetical protein	20	33	0.984994	1.95402	2.62361	4.15822	4.14212	0.0192154	0.0353746	29	3	0.103448	0.313166	1	GO:0016021	integral component of membrane [GO:0016021]			integral component of membrane [GO:0016021]
Bacteroides coprocola	GCF_000154845.1	EDV00521.1	hypothetical protein	20	33	0.981226	6.6494	4.50551	9.4316	4.81374	0.0495994	0.0213021	80	5	0.0625	0.637676	1
Bacteroides coprocola	GCF_000154845.1	EDV00523.1	pyruvate phosphate dikinase, PEP/pyruvate binding domain protein	20	34	0.991007	6.17597	2.75939	8.80494	3.38008	0.0182003	0.0149372	150	12	0.08	0.317909	1	GO:0005524; GO:0016301	ATP binding [GO:0005524]; kinase activity [GO:0016301]		ATP binding [GO:0005524]; kinase activity [GO:0016301]
Bacteroides coprocola	GCF_000154845.1	EDV00527.1	hypothetical protein	20	33	0.98631	8.88052	5.10052	11.965	6.13327	0.00607916	0.0357986	68	1	0.0147059	0.991527	1
Bacteroides coprocola	GCF_000154845.1	EDV00531.1	hypothetical protein	20	34	0.838542	12.2333	7.81058	18.8867	10.126	0.050678	0.0195282	151	1	0.00662252	0.999975	1
Bacteroides coprocola	GCF_000154845.1	EDV00537.1	NAD(P)-specific glutamate dehydrogenase	20	34	0.995963	6.14232	3.121	9.19646	5.79284	0.0154648	0.0466083	109	0	0	1	1	GO:0004352; GO:0006520	glutamate dehydrogenase (NAD+) activity [GO:0004352]; cellular amino acid metabolic process [GO:0006520]	cellular amino acid metabolic process [GO:0006520]	glutamate dehydrogenase (NAD+) activity [GO:0004352]
Bacteroides coprocola	GCF_000154845.1	EDV00540.1	efflux transporter, RND family, MFP subunit	20	34	0.995218	3.49741	4.94175	5.19164	3.52185	0.00102658	0.0214262	69	4	0.057971	0.695535	1	GO:0016020; GO:0055085	membrane [GO:0016020]; transmembrane transport [GO:0055085]	transmembrane transport [GO:0055085]		membrane [GO:0016020]
Bacteroides coprocola	GCF_000154845.1	EDV00541.1	RND transporter, HAE1 family	20	34	0.911948	5.96409	9.57191	7.27747	6.79386	0.0185722	0.0309636	265	12	0.045283	0.94997	1	GO:0005215; GO:0016021	integral component of membrane [GO:0016021]; transporter activity [GO:0005215]		transporter activity [GO:0005215]	integral component of membrane [GO:0016021]
Bacteroides coprocola	GCF_000154845.1	EDV00542.1	efflux transporter, outer membrane factor lipoprotein, NodT family	20	33	0.969427	4.93562	4.41467	8.23279	5.97246	0.0392701	0.0361265	55	4	0.0727273	0.516418	1	GO:0005215; GO:0005886; GO:0008289; GO:0016021	integral component of membrane [GO:0016021]; plasma membrane [GO:0005886]; lipid binding [GO:0008289]; transporter activity [GO:0005215]		lipid binding [GO:0008289]; transporter activity [GO:0005215]	integral component of membrane [GO:0016021]; plasma membrane [GO:0005886]
Bacteroides coprocola	GCF_000154845.1	EDV00545.1	hypothetical protein	20	33	0.980567	5.33769	3.78243	7.72279	5.80509	0.0517013	0.0424318	81	5	0.0617284	0.648599	1
Bacteroides coprocola	GCF_000154845.1	EDV00546.1	hypothetical protein	20	33	0.984133	6.11285	4.6646	12.2626	10.3006	0.0672398	0.0161682	78	7	0.0897436	0.276208	1	GO:0016788	hydrolase activity, acting on ester bonds [GO:0016788]		hydrolase activity, acting on ester bonds [GO:0016788]
Bacteroides coprocola	GCF_000154845.1	EDV00564.1	cysteine--tRNA ligase	20	34	0.999837	2.0622	1.68999	5.04586	9.23734	0.00185735	0.0156008	121	1	0.00826446	0.999795	1	GO:0004817; GO:0005524; GO:0005737; GO:0006423; GO:0008270	cytoplasm [GO:0005737]; ATP binding [GO:0005524]; cysteine-tRNA ligase activity [GO:0004817]; zinc ion binding [GO:0008270]; cysteinyl-tRNA aminoacylation [GO:0006423]	cysteinyl-tRNA aminoacylation [GO:0006423]	ATP binding [GO:0005524]; cysteine-tRNA ligase activity [GO:0004817]; zinc ion binding [GO:0008270]	cytoplasm [GO:0005737]
Bacteroides coprocola	GCF_000154845.1	EDV00571.1	peptidase, S9A/B/C family, catalytic domain protein	20	34	0.991734	5.80377	4.63324	9.54199	8.01501	0.00779761	0.0367477	156	5	0.0320513	0.982782	1	GO:0008236	serine-type peptidase activity [GO:0008236]		serine-type peptidase activity [GO:0008236]
Bacteroides coprocola	GCF_000154845.1	EDV00583.1	hypothetical protein	20	34	0.99477	4.24486	3.75486	7.80244	6.94676	0.0534961	0.028566	189	8	0.042328	0.946351	1	GO:0016021	integral component of membrane [GO:0016021]			integral component of membrane [GO:0016021]
Bacteroides coprocola	GCF_000154845.1	EDV00585.1	TonB-dependent receptor	20	34	0.99581	4.43373	3.06826	7.02741	5.16749	0.034564	0.02322	144	5	0.0347222	0.970027	1	GO:0004872; GO:0006810; GO:0016020	membrane [GO:0016020]; receptor activity [GO:0004872]; transport [GO:0006810]	transport [GO:0006810]	receptor activity [GO:0004872]	membrane [GO:0016020]
Bacteroides coprocola	GCF_000154845.1	EDV00586.1	hypothetical protein	20	33	0.984965	3.57654	4.05902	8.03669	4.38134	0.0229188	0.0112445	81	6	0.0740741	0.47165	1
Bacteroides coprocola	GCF_000154845.1	EDV00587.1	PepSY domain protein	20	33	0.983835	6.66726	5.05548	11.2941	5.49416	0.000332968	0.0127288	75	7	0.0933333	0.244572	1	GO:0016021	integral component of membrane [GO:0016021]			integral component of membrane [GO:0016021]
Bacteroides coprocola	GCF_000154845.1	EDV00588.1	oxidoreductase, short chain dehydrogenase/reductase family protein	20	34	1	3.08176	3.31549	7.76915	8.39636	0.00323953	0.0127288	65	5	0.0769231	0.451993	1	GO:0016491	oxidoreductase activity [GO:0016491]		oxidoreductase activity [GO:0016491]
Bacteroides coprocola	GCF_000154845.1	EDV00589.1	D-alanyl-D-alanine carboxypeptidase/D-alanyl-D-alanine-endopeptidase	20	34	0.991395	2.06995	2.23333	3.97889	2.49089	0.0034319	0.0213021	39	4	0.102564	0.270129	1	GO:0009002	serine-type D-Ala-D-Ala carboxypeptidase activity [GO:0009002]		serine-type D-Ala-D-Ala carboxypeptidase activity [GO:0009002]
Bacteroides coprocola	GCF_000154845.1	EDV00592.1	hypothetical protein	20	33	0.983882	2.31481	3.43343	4.01688	3.50168	0.0150467	0.0426336	8	0	0	1	1	GO:0016021; GO:0030153	integral component of membrane [GO:0016021]; bacteriocin immunity [GO:0030153]	bacteriocin immunity [GO:0030153]		integral component of membrane [GO:0016021]
Bacteroides coprocola	GCF_000154845.1	EDV00593.1	L-aspartate oxidase	20	34	0.996914	4.16667	3.81782	6.71532	5.5281	0.0678507	0.0388243	81	5	0.0617284	0.648599	1	GO:0005737; GO:0008734; GO:0009435; GO:0044318	cytoplasm [GO:0005737]; L-aspartate oxidase activity [GO:0008734]; L-aspartate:fumarate oxidoreductase activity [GO:0044318]; NAD biosynthetic process [GO:0009435]	NAD biosynthetic process [GO:0009435]	L-aspartate:fumarate oxidoreductase activity [GO:0044318]; L-aspartate oxidase activity [GO:0008734]	cytoplasm [GO:0005737]
Bacteroides coprocola	GCF_000154845.1	EDV00595.1	SusD family protein	12	20	0.598423	0.845219	1.40319	1.83338	2.05208	0.0585518	0.0212728	21	0	0	1	1
Bacteroides coprocola	GCF_000154845.1	EDV00602.1	hypothetical protein	20	34	0.999126	3.3805	3.61208	6.65942	6.31941	0.0177957	0.0253736	88	3	0.0340909	0.942468	1
Bacteroides coprocola	GCF_000154845.1	EDV00604.1	signal peptidase I	20	34	0.999181	1.26316	1.92951	5.56294	10.867	0.0272745	0.0112852	117	5	0.042735	0.904111	1	GO:0008236; GO:0016021	integral component of membrane [GO:0016021]; serine-type peptidase activity [GO:0008236]		serine-type peptidase activity [GO:0008236]	integral component of membrane [GO:0016021]
Bacteroides coprocola	GCF_000154845.1	EDV00605.1	hypothetical protein	20	34	0.992215	2.49061	2.22799	5.00225	6.28459	0.00163886	0.0171815	39	1	0.025641	0.935157	1	GO:0008236; GO:0016020	membrane [GO:0016020]; serine-type peptidase activity [GO:0008236]		serine-type peptidase activity [GO:0008236]	membrane [GO:0016020]
Bacteroides coprocola	GCF_000154845.1	EDV00606.1	WbqC-like protein	20	34	0.990813	3.87597	5.51424	5.04483	4.8248	0.0109883	0.034557	27	1	0.037037	0.849512	1
Bacteroides coprocola	GCF_000154845.1	EDV00609.1	endonuclease/exonuclease/phosphatase family protein	20	33	0.984098	3.09326	2.39496	5.62164	3.51622	0.0474719	0.0162248	34	3	0.0882353	0.407491	1	GO:0004519; GO:0004527; GO:0016021	integral component of membrane [GO:0016021]; endonuclease activity [GO:0004519]; exonuclease activity [GO:0004527]		endonuclease activity [GO:0004519]; exonuclease activity [GO:0004527]	integral component of membrane [GO:0016021]
Bacteroides coprocola	GCF_000154845.1	EDV00616.1	2-oxoacid:acceptor oxidoreductase, alpha subunit	20	34	0.991849	2.91262	3.15615	5.12596	3.77774	0.0136122	0.0330907	74	4	0.0540541	0.746603	1	GO:0016903	oxidoreductase activity, acting on the aldehyde or oxo group of donors [GO:0016903]		oxidoreductase activity, acting on the aldehyde or oxo group of donors [GO:0016903]
Bacteroides coprocola	GCF_000154845.1	EDV00617.1	thiamine pyrophosphate enzyme, C-terminal TPP binding domain protein	20	34	0.992289	4.35213	4.71676	7.25984	5.92616	0.0439364	0.0260452	49	5	0.102041	0.23627	1	GO:0003824; GO:0030976	catalytic activity [GO:0003824]; thiamine pyrophosphate binding [GO:0030976]		catalytic activity [GO:0003824]; thiamine pyrophosphate binding [GO:0030976]
Bacteroides coprocola	GCF_000154845.1	EDV00619.1	glycosyl hydrolase, family 92	19	33	0.958961	0.9684	1.32291	2.12424	1.50583	0.00769493	0.0162248	20	1	0.05	0.754096	1	GO:0016787	hydrolase activity [GO:0016787]		hydrolase activity [GO:0016787]
Bacteroides coprocola	GCF_000154845.1	EDV00622.1	putative uracil phosphoribosyltransferase	19	34	0.983011	3.66972	3.41433	6.7025	4.3136	0.00100558	0.0170958	34	3	0.0882353	0.407491	1	GO:0009116; GO:0016757	transferase activity, transferring glycosyl groups [GO:0016757]; nucleoside metabolic process [GO:0009116]	nucleoside metabolic process [GO:0009116]	transferase activity, transferring glycosyl groups [GO:0016757]
Bacteroides coprocola	GCF_000154845.1	EDV00626.1	transcriptional regulator, AraC family	20	33	0.982633	13.4328	4.39039	10.4364	4.2059	0.0107543	0.0160345	37	3	0.0810811	0.462284	1	GO:0003700; GO:0006351; GO:0043565	sequence-specific DNA binding [GO:0043565]; transcription factor activity, sequence-specific DNA binding [GO:0003700]; transcription, DNA-templated [GO:0006351]	transcription, DNA-templated [GO:0006351]	sequence-specific DNA binding [GO:0043565]; transcription factor activity, sequence-specific DNA binding [GO:0003700]
Bacteroides coprocola	GCF_000154845.1	EDV00631.1	arginine--tRNA ligase	20	34	0.999019	14.3534	4.06902	14.0918	6.51352	0.00799476	0.037583	179	9	0.0502793	0.862148	1	GO:0004814; GO:0005524; GO:0005737; GO:0006420	cytoplasm [GO:0005737]; arginine-tRNA ligase activity [GO:0004814]; ATP binding [GO:0005524]; arginyl-tRNA aminoacylation [GO:0006420]	arginyl-tRNA aminoacylation [GO:0006420]	arginine-tRNA ligase activity [GO:0004814]; ATP binding [GO:0005524]	cytoplasm [GO:0005737]
Bacteroides coprocola	GCF_000154845.1	EDV00641.1	PPIC-type PPIASE domain protein	20	33	0.983263	4.73568	3.3684	7.5149	3.67814	0.0555925	0.0142448	62	6	0.0967742	0.241952	1	GO:0016853	isomerase activity [GO:0016853]		isomerase activity [GO:0016853]
Bacteroides coprocola	GCF_000154845.1	EDV00643.1	PPIC-type PPIASE domain protein	20	34	0.998854	4.0393	5.37035	5.29152	5.94949	0.00601652	0.0245492	110	3	0.0272727	0.981915	1	GO:0003755	peptidyl-prolyl cis-trans isomerase activity [GO:0003755]		peptidyl-prolyl cis-trans isomerase activity [GO:0003755]
Bacteroides coprocola	GCF_000154845.1	EDV00644.1	hypothetical protein	20	34	0.997874	1.80653	2.30831	7.08984	11.1163	0.0257115	0.0137455	163	6	0.0368098	0.967918	1
Bacteroides coprocola	GCF_000154845.1	EDV00645.1	hypothetical protein	20	34	1	1.51515	2.49135	6.93207	17.9274	0.00444382	0.020092	37	1	0.027027	0.925388	1	GO:0016021	integral component of membrane [GO:0016021]			integral component of membrane [GO:0016021]
Bacteroides coprocola	GCF_000154845.1	EDV00646.1	DNA mismatch repair domain protein	20	34	0.992973	3.04716	3.36784	5.94675	4.95134	0.016275	0.0245492	96	6	0.0625	0.639064	1	GO:0005524; GO:0006298; GO:0030983	ATP binding [GO:0005524]; mismatched DNA binding [GO:0030983]; mismatch repair [GO:0006298]	mismatch repair [GO:0006298]	ATP binding [GO:0005524]; mismatched DNA binding [GO:0030983]
Bacteroides coprocola	GCF_000154845.1	EDV00648.1	redoxin family protein	20	34	0.996896	4.52794	3.76956	8.35411	6.24937	0.0256366	0.0213021	39	0	0	1	1	GO:0005623; GO:0016209; GO:0016491; GO:0045454	cell [GO:0005623]; antioxidant activity [GO:0016209]; oxidoreductase activity [GO:0016491]; cell redox homeostasis [GO:0045454]	cell redox homeostasis [GO:0045454]	antioxidant activity [GO:0016209]; oxidoreductase activity [GO:0016491]	cell [GO:0005623]
Bacteroides coprocola	GCF_000154845.1	EDV00649.1	bacterial transferase hexapeptide repeat protein	20	34	0.988612	2.94118	4.33983	5.81944	4.41543	0.0180932	0.0245492	25	1	0.04	0.826845	1	GO:0016407	acetyltransferase activity [GO:0016407]		acetyltransferase activity [GO:0016407]
Bacteroides coprocola	GCF_000154845.1	EDV00651.1	carbamoyl-phosphate synthase, large subunit	20	34	0.993035	5.11628	4.63615	8.65982	5.9503	0.0257245	0.0197662	181	12	0.0662983	0.572801	1	GO:0004088; GO:0005524; GO:0006526; GO:0044205; GO:0046872	ATP binding [GO:0005524]; carbamoyl-phosphate synthase (glutamine-hydrolyzing) activity [GO:0004088]; metal ion binding [GO:0046872]; 'de novo' UMP biosynthetic process [GO:0044205]; arginine biosynthetic process [GO:0006526]	'de novo' UMP biosynthetic process [GO:0044205]; arginine biosynthetic process [GO:0006526]	ATP binding [GO:0005524]; carbamoyl-phosphate synthase (glutamine-hydrolyzing) activity [GO:0004088]; metal ion binding [GO:0046872]
Bacteroides coprocola	GCF_000154845.1	EDV00652.1	tryptophan--tRNA ligase	20	34	0.995417	3.19635	1.92649	5.8252	7.32127	0.015688	0.0329782	75	3	0.04	0.890498	1	GO:0004830; GO:0005524; GO:0005737; GO:0006436	cytoplasm [GO:0005737]; ATP binding [GO:0005524]; tryptophan-tRNA ligase activity [GO:0004830]; tryptophanyl-tRNA aminoacylation [GO:0006436]	tryptophanyl-tRNA aminoacylation [GO:0006436]	ATP binding [GO:0005524]; tryptophan-tRNA ligase activity [GO:0004830]	cytoplasm [GO:0005737]
Bacteroides coprocola	GCF_000154845.1	EDV00662.1	hypothetical protein	20	34	0.995032	6.64011	5.22842	10.5752	4.75016	0.00114793	0.0170958	71	3	0.0422535	0.867534	1
Bacteroides coprocola	GCF_000154845.1	EDV00664.1	hypothetical protein	20	33	0.986807	18.3007	17.3664	23.5486	15.4759	0.0106087	0.0487141	35	3	0.0857143	0.425972	1	GO:0016021	integral component of membrane [GO:0016021]			integral component of membrane [GO:0016021]
Bacteroides coprocola	GCF_000154845.1	EDV00667.1	hypothetical protein	20	33	0.980751	9.05018	6.19447	13.5463	6.94444	0.0845061	0.0194662	36	3	0.0833333	0.444246	1
Bacteroides coprocola	GCF_000154845.1	EDV00670.1	DNA-binding regulatory protein, YebC/PmpR family	20	34	1	3.04878	3.75696	4.86211	6.71999	0.0145479	0.0333782	53	1	0.0188679	0.975721	1	GO:0003677; GO:0005737; GO:0006351; GO:0006355	cytoplasm [GO:0005737]; DNA binding [GO:0003677]; regulation of transcription, DNA-templated [GO:0006355]; transcription, DNA-templated [GO:0006351]	regulation of transcription, DNA-templated [GO:0006355]; transcription, DNA-templated [GO:0006351]	DNA binding [GO:0003677]	cytoplasm [GO:0005737]
Bacteroides coprocola	GCF_000154845.1	EDV00671.1	phenylalanine--tRNA ligase, beta subunit	20	34	0.998165	3.87739	2.49448	7.35101	7.22259	0.0447694	0.0142527	208	8	0.0384615	0.973936	1	GO:0000049; GO:0000287; GO:0004826; GO:0005524; GO:0005737; GO:0006432; GO:0008033	cytoplasm [GO:0005737]; ATP binding [GO:0005524]; magnesium ion binding [GO:0000287]; phenylalanine-tRNA ligase activity [GO:0004826]; tRNA binding [GO:0000049]; phenylalanyl-tRNA aminoacylation [GO:0006432]; tRNA processing [GO:0008033]	phenylalanyl-tRNA aminoacylation [GO:0006432]; tRNA processing [GO:0008033]	ATP binding [GO:0005524]; magnesium ion binding [GO:0000287]; phenylalanine-tRNA ligase activity [GO:0004826]; tRNA binding [GO:0000049]	cytoplasm [GO:0005737]
Bacteroides coprocola	GCF_000154845.1	EDV00674.1	4-(cytidine 5'-diphospho)-2-C-methyl-D-erythritol kinase	20	34	0.994409	2.95894	4.0504	6.69891	5.89162	0.00548246	0.0442665	48	1	0.0208333	0.965517	1	GO:0005524; GO:0016114; GO:0019288; GO:0050515	4-(cytidine 5'-diphospho)-2-C-methyl-D-erythritol kinase activity [GO:0050515]; ATP binding [GO:0005524]; isopentenyl diphosphate biosynthetic process, methylerythritol 4-phosphate pathway [GO:0019288]; terpenoid biosynthetic process [GO:0016114]	isopentenyl diphosphate biosynthetic process, methylerythritol 4-phosphate pathway [GO:0019288]; terpenoid biosynthetic process [GO:0016114]	4-(cytidine 5'-diphospho)-2-C-methyl-D-erythritol kinase activity [GO:0050515]; ATP binding [GO:0005524]
Bacteroides coprocola	GCF_000154845.1	EDV00678.1	bacterial cytochrome ubiquinol oxidase	20	34	0.99447	5.04342	2.64241	8.27901	4.6488	0.0248665	0.016674	92	7	0.076087	0.432048	1	GO:0016021	integral component of membrane [GO:0016021]			integral component of membrane [GO:0016021]
Bacteroides coprocola	GCF_000154845.1	EDV00687.1	aldose 1-epimerase	20	33	0.980393	6.97368	3.72652	8.90093	3.46928	0.0450081	0.0282109	54	5	0.0925926	0.302116	1	GO:0004034; GO:0019318; GO:0030246	aldose 1-epimerase activity [GO:0004034]; carbohydrate binding [GO:0030246]; hexose metabolic process [GO:0019318]	hexose metabolic process [GO:0019318]	aldose 1-epimerase activity [GO:0004034]; carbohydrate binding [GO:0030246]
Bacteroides coprocola	GCF_000154845.1	EDV00692.1	putative iron-sulfur cluster-binding protein	20	34	0.993963	4.31287	2.76331	6.34659	3.36709	0.0336873	0.0255202	63	1	0.015873	0.987965	1
Bacteroides coprocola	GCF_000154845.1	EDV00693.1	cysteine-rich domain protein	20	34	0.998432	1.74731	2.65776	4.50803	5.6143	0.0276676	0.0164405	41	2	0.0487805	0.775708	1
Bacteroides coprocola	GCF_000154845.1	EDV00694.1	hypothetical protein	20	34	0.991148	0.314465	1.37072	2.18855	4.64703	0.00926952	0.0364094	7	0	0	1	1	GO:0016021	integral component of membrane [GO:0016021]			integral component of membrane [GO:0016021]
Bacteroides coprocola	GCF_000154845.1	EDV00695.1	transcriptional regulator, LuxR family	20	33	0.985039	4.10509	4.77322	6.80962	5.16532	0.0524409	0.0360283	27	3	0.111111	0.275308	1	GO:0003677; GO:0006351; GO:0006355	DNA binding [GO:0003677]; regulation of transcription, DNA-templated [GO:0006355]; transcription, DNA-templated [GO:0006351]	regulation of transcription, DNA-templated [GO:0006355]; transcription, DNA-templated [GO:0006351]	DNA binding [GO:0003677]
Bacteroides coprocola	GCF_000154845.1	EDV00696.1	hemerythrin HHE cation binding domain protein	20	34	0.989625	1.05042	1.81938	2.38919	2.50838	0.0513453	0.0304307	15	1	0.0666667	0.65079	1
Bacteroides coprocola	GCF_000154845.1	EDV00697.1	tRNA(Ile)-lysidine synthetase	20	33	0.981453	5.58158	4.57375	8.19672	3.95936	0.0382912	0.0173767	52	4	0.0769231	0.472054	1	GO:0005524; GO:0005737; GO:0006400; GO:0016879	cytoplasm [GO:0005737]; ATP binding [GO:0005524]; ligase activity, forming carbon-nitrogen bonds [GO:0016879]; tRNA modification [GO:0006400]	tRNA modification [GO:0006400]	ATP binding [GO:0005524]; ligase activity, forming carbon-nitrogen bonds [GO:0016879]	cytoplasm [GO:0005737]
Bacteroides coprocola	GCF_000154845.1	EDV00704.1	hypothetical protein	20	33	0.983719	2.77778	2.44539	3.67647	2.30061	0.0111601	0.047197	13	0	0	1	1
Bacteroides coprocola	GCF_000154845.1	EDV00708.1	hypothetical protein	20	33	0.971042	1.22549	3.75728	3.02768	5.09401	0.0802153	0.0464466	6	0	0	1	1
Bacteroides coprocola	GCF_000154845.1	EDV00721.1	2-C-methyl-D-erythritol 2,4-cyclodiphosphate synthase	20	34	0.999576	1.14583	2.02791	4.74688	7.12314	0.00311475	0.0112445	31	2	0.0645161	0.63025	1	GO:0008685; GO:0016114; GO:0019288; GO:0046872	2-C-methyl-D-erythritol 2,4-cyclodiphosphate synthase activity [GO:0008685]; metal ion binding [GO:0046872]; isopentenyl diphosphate biosynthetic process, methylerythritol 4-phosphate pathway [GO:0019288]; terpenoid biosynthetic process [GO:0016114]	isopentenyl diphosphate biosynthetic process, methylerythritol 4-phosphate pathway [GO:0019288]; terpenoid biosynthetic process [GO:0016114]	2-C-methyl-D-erythritol 2,4-cyclodiphosphate synthase activity [GO:0008685]; metal ion binding [GO:0046872]
Bacteroides coprocola	GCF_000154845.1	EDV00722.1	FAH family protein	20	34	0.998831	3.9644	2.73051	8.1858	11.8319	0.000667382	0.0127288	60	3	0.05	0.781392	1	GO:0003824; GO:0008152	catalytic activity [GO:0003824]; metabolic process [GO:0008152]	metabolic process [GO:0008152]	catalytic activity [GO:0003824]
Bacteroides coprocola	GCF_000154845.1	EDV00724.1	putative translation initiation factor SUI1	20	34	0.99705	2.50737	2.99014	4.71337	4.53964	0.00343227	0.025647	18	0	0	1	1	GO:0003743	translation initiation factor activity [GO:0003743]		translation initiation factor activity [GO:0003743]
Bacteroides coprocola	GCF_000154845.1	EDV00736.1	adenylosuccinate lyase	20	34	1	3.77778	2.30583	6.9281	12.022	0.0383062	0.0465968	122	0	0	1	1	GO:0004018; GO:0006189; GO:0044208; GO:0070626	(S)-2-(5-amino-1-(5-phospho-D-ribosyl)imidazole-4-carboxamido)succinate AMP-lyase (fumarate-forming) activity [GO:0070626]; N6-(1,2-dicarboxyethyl)AMP AMP-lyase (fumarate-forming) activity [GO:0004018]; 'de novo' AMP biosynthetic process [GO:0044208]; 'de novo' IMP biosynthetic process [GO:0006189]	'de novo' AMP biosynthetic process [GO:0044208]; 'de novo' IMP biosynthetic process [GO:0006189]	(S)-2-(5-amino-1-(5-phospho-D-ribosyl)imidazole-4-carboxamido)succinate AMP-lyase (fumarate-forming) activity [GO:0070626]; N6-(1,2-dicarboxyethyl)AMP AMP-lyase (fumarate-forming) activity [GO:0004018]
Bacteroides coprocola	GCF_000154845.1	EDV00738.1	peptidase, M23 family	20	34	0.995629	4.67433	4.27267	8.4449	6.61887	0.0784095	0.0255202	92	3	0.0326087	0.953117	1
Bacteroides coprocola	GCF_000154845.1	EDV00740.1	tetratricopeptide repeat protein	20	34	0.995215	5.99091	4.86333	9.56693	6.42551	0.0275542	0.0364377	111	7	0.0630631	0.631722	1
Bacteroides coprocola	GCF_000154845.1	EDV00748.1	penicillin-binding protein, transpeptidase domain protein	20	34	0.99313	3.53107	2.09232	6.43413	3.27035	0.0162624	0.0112445	99	6	0.0606061	0.668508	1	GO:0008658; GO:0016021	integral component of membrane [GO:0016021]; penicillin binding [GO:0008658]		penicillin binding [GO:0008658]	integral component of membrane [GO:0016021]
Bacteroides coprocola	GCF_000154845.1	EDV00752.1	glycosyl hydrolase family 3 N-terminal domain protein	20	34	0.997498	1.91111	2.49087	5.77651	7.52343	0.000911122	0.0129951	139	11	0.0791367	0.341456	1	GO:0004553; GO:0005975	hydrolase activity, hydrolyzing O-glycosyl compounds [GO:0004553]; carbohydrate metabolic process [GO:0005975]	carbohydrate metabolic process [GO:0005975]	hydrolase activity, hydrolyzing O-glycosyl compounds [GO:0004553]
Bacteroides coprocola	GCF_000154845.1	EDV00753.1	hypothetical protein	20	34	0.994881	5	4.92709	8.06667	4.35857	0.00386553	0.0279107	66	3	0.0454545	0.832929	1
Bacteroides coprocola	GCF_000154845.1	EDV00754.1	SusD family protein	20	34	0.997571	2.63692	3.0531	5.91601	6.32006	0.0325301	0.0142448	92	6	0.0652174	0.597477	1
Bacteroides coprocola	GCF_000154845.1	EDV00755.1	TonB-linked outer membrane protein, SusC/RagA family	20	34	0.997908	2.12593	2.79484	7.52511	8.6359	0.00516183	0.0112445	228	18	0.0789474	0.284497	1	GO:0004872; GO:0006810; GO:0016020	membrane [GO:0016020]; receptor activity [GO:0004872]; transport [GO:0006810]	transport [GO:0006810]	receptor activity [GO:0004872]	membrane [GO:0016020]
Bacteroides coprocola	GCF_000154845.1	EDV00757.1	F5/8 type C domain protein	20	33	0.978929	1.87428	1.56747	4.23683	4.88066	0.00341891	0.012776	79	5	0.0632911	0.626546	1	GO:0004553; GO:0005975	hydrolase activity, hydrolyzing O-glycosyl compounds [GO:0004553]; carbohydrate metabolic process [GO:0005975]	carbohydrate metabolic process [GO:0005975]	hydrolase activity, hydrolyzing O-glycosyl compounds [GO:0004553]
Bacteroides coprocola	GCF_000154845.1	EDV00759.1	hypothetical protein	20	34	0.991303	2.20994	2.51164	4.17073	3.26118	0.00500428	0.028566	15	2	0.133333	0.27017	1
Bacteroides coprocola	GCF_000154845.1	EDV00762.1	sporulation and cell division repeat protein	20	34	0.993708	1.29032	1.72043	3.26578	4.9126	0.0482722	0.0232209	16	1	0.0625	0.674446	1	GO:0042834; GO:0051301	peptidoglycan binding [GO:0042834]; cell division [GO:0051301]	cell division [GO:0051301]	peptidoglycan binding [GO:0042834]
Bacteroides coprocola	GCF_000154845.1	EDV00764.1	MATE efflux family protein	20	34	0.993772	2.74074	2.38997	5.4104	3.25975	0.0230783	0.0112852	66	6	0.0909091	0.288654	1	GO:0015238; GO:0015297; GO:0016021	integral component of membrane [GO:0016021]; antiporter activity [GO:0015297]; drug transmembrane transporter activity [GO:0015238]		antiporter activity [GO:0015297]; drug transmembrane transporter activity [GO:0015238]	integral component of membrane [GO:0016021]
Bacteroides coprocola	GCF_000154845.1	EDV00775.1	O-acetylhomoserine aminocarboxypropyltransferase/cysteine synthase	20	34	0.998789	2.53115	1.75666	5.50257	6.36982	0.001504	0.0186767	93	3	0.0322581	0.955475	1	GO:0006520; GO:0016765; GO:0030170	pyridoxal phosphate binding [GO:0030170]; transferase activity, transferring alkyl or aryl (other than methyl) groups [GO:0016765]; cellular amino acid metabolic process [GO:0006520]	cellular amino acid metabolic process [GO:0006520]	pyridoxal phosphate binding [GO:0030170]; transferase activity, transferring alkyl or aryl (other than methyl) groups [GO:0016765]
Bacteroides coprocola	GCF_000154845.1	EDV00787.1	aminotransferase, class I/II	20	34	0.999025	2.5	2.29206	4.90913	4.07721	0.0135065	0.0226229	46	3	0.0652174	0.610698	1	GO:0008483; GO:0009058; GO:0030170	pyridoxal phosphate binding [GO:0030170]; transaminase activity [GO:0008483]; biosynthetic process [GO:0009058]	biosynthetic process [GO:0009058]	pyridoxal phosphate binding [GO:0030170]; transaminase activity [GO:0008483]
Bacteroides coprocola	GCF_000154845.1	EDV00790.1	permease, YjgP/YjgQ family	20	34	0.989683	3.40671	4.00695	4.7069	3.40332	0.0211884	0.0323739	58	1	0.0172414	0.982906	1	GO:0016021	integral component of membrane [GO:0016021]			integral component of membrane [GO:0016021]
Bacteroides coprocola	GCF_000154845.1	EDV00801.1	hypothetical protein	20	33	0.981556	3.03644	3.88502	4.64396	3.37326	0.00706503	0.0288437	23	0	0	1	1
Bacteroides coprocola	GCF_000154845.1	EDV00802.1	methionyl-tRNA formyltransferase	20	34	0.990264	2.05761	4.03733	4.90196	4.72816	0.0350605	0.0159266	35	3	0.0857143	0.425972	1	GO:0004479	methionyl-tRNA formyltransferase activity [GO:0004479]		methionyl-tRNA formyltransferase activity [GO:0004479]
Bacteroides coprocola	GCF_000154845.1	EDV00803.1	chloride transporter, ClC family	20	34	0.990607	1.88889	3.91814	4.51366	4.20846	0.0078374	0.0231791	54	5	0.0925926	0.302116	1	GO:0005247; GO:0016021	integral component of membrane [GO:0016021]; voltage-gated chloride channel activity [GO:0005247]		voltage-gated chloride channel activity [GO:0005247]	integral component of membrane [GO:0016021]
Bacteroides coprocola	GCF_000154845.1	EDV00806.1	Sigma-70 region 2	20	34	1	1.39373	1.45064	2.93776	5.1499	0.0445891	0.0437714	34	1	0.0294118	0.907909	1	GO:0003677; GO:0003700; GO:0006352; GO:0016987; GO:0030435	DNA binding [GO:0003677]; sigma factor activity [GO:0016987]; transcription factor activity, sequence-specific DNA binding [GO:0003700]; DNA-templated transcription, initiation [GO:0006352]; sporulation resulting in formation of a cellular spore [GO:0030435]	DNA-templated transcription, initiation [GO:0006352]; sporulation resulting in formation of a cellular spore [GO:0030435]	DNA binding [GO:0003677]; sigma factor activity [GO:0016987]; transcription factor activity, sequence-specific DNA binding [GO:0003700]
Bacteroides coprocola	GCF_000154845.1	EDV00811.1	ATPase/histidine kinase/DNA gyrase B/HSP90 domain protein	20	33	0.982128	3.69966	3.16022	5.80818	3.64491	0.0205063	0.0273166	147	2	0.0136054	0.999614	1	GO:0000155; GO:0003700; GO:0005622; GO:0006351; GO:0016021; GO:0043565	integral component of membrane [GO:0016021]; intracellular [GO:0005622]; phosphorelay sensor kinase activity [GO:0000155]; sequence-specific DNA binding [GO:0043565]; transcription factor activity, sequence-specific DNA binding [GO:0003700]; transcription, DNA-templated [GO:0006351]	transcription, DNA-templated [GO:0006351]	phosphorelay sensor kinase activity [GO:0000155]; sequence-specific DNA binding [GO:0043565]; transcription factor activity, sequence-specific DNA binding [GO:0003700]	integral component of membrane [GO:0016021]; intracellular [GO:0005622]
Bacteroides coprocola	GCF_000154845.1	EDV00813.1	TonB-linked outer membrane protein, SusC/RagA family	20	34	0.996136	4.18269	4.70016	6.07327	6.31768	0.0315791	0.0399474	275	4	0.0145455	0.999994	1	GO:0004872; GO:0006810; GO:0009279	cell outer membrane [GO:0009279]; receptor activity [GO:0004872]; transport [GO:0006810]	transport [GO:0006810]	receptor activity [GO:0004872]	cell outer membrane [GO:0009279]
Bacteroides coprocola	GCF_000154845.1	EDV00816.1	hypothetical protein	13	27	0.753389	3.1177	5.39633	7.07863	5.80856	0.0609263	0.0332874	106	7	0.0660377	0.582787	1	GO:0004872; GO:0006810; GO:0016020	membrane [GO:0016020]; receptor activity [GO:0004872]; transport [GO:0006810]	transport [GO:0006810]	receptor activity [GO:0004872]	membrane [GO:0016020]
Bacteroides coprocola	GCF_000154845.1	EDV00820.1	hypothetical protein	20	33	0.983584	1.91993	2.97138	2.93156	2.38392	0.0196935	0.0302998	44	0	0	1	1	GO:0016021	integral component of membrane [GO:0016021]			integral component of membrane [GO:0016021]
Bacteroides coprocola	GCF_000154845.1	EDV00821.1	arylsulfatase	20	34	0.991786	2.952	3.0787	6.50992	5.9549	0.0379366	0.0247186	92	4	0.0434783	0.877226	1	GO:0008152; GO:0008484	sulfuric ester hydrolase activity [GO:0008484]; metabolic process [GO:0008152]	metabolic process [GO:0008152]	sulfuric ester hydrolase activity [GO:0008484]
Bacteroides coprocola	GCF_000154845.1	EDV00824.1	phosphoserine phosphatase SerB	20	34	0.99122	3.64091	4.91129	7.04602	5.18709	0.026157	0.0433472	51	5	0.0980392	0.262173	1	GO:0004647; GO:0006564	phosphoserine phosphatase activity [GO:0004647]; L-serine biosynthetic process [GO:0006564]	L-serine biosynthetic process [GO:0006564]	phosphoserine phosphatase activity [GO:0004647]
Bacteroides coprocola	GCF_000154845.1	EDV00828.1	tRNA-guanine transglycosylase	20	34	0.996709	6.80813	4.42175	9.05397	4.54578	0.0697453	0.0397142	60	3	0.05	0.781392	1	GO:0006400; GO:0008479; GO:0008616; GO:0046872	metal ion binding [GO:0046872]; queuine tRNA-ribosyltransferase activity [GO:0008479]; queuosine biosynthetic process [GO:0008616]; tRNA modification [GO:0006400]	queuosine biosynthetic process [GO:0008616]; tRNA modification [GO:0006400]	metal ion binding [GO:0046872]; queuine tRNA-ribosyltransferase activity [GO:0008479]
Bacteroides coprocola	GCF_000154845.1	EDV00829.1	endopeptidase La	20	34	0.993051	3.90971	1.99954	5.19349	3.23199	0.0605169	0.0360283	112	3	0.0267857	0.983777	1	GO:0004176; GO:0004252; GO:0005524; GO:0005737; GO:0006515; GO:0033554; GO:0043565	cytoplasm [GO:0005737]; ATP binding [GO:0005524]; ATP-dependent peptidase activity [GO:0004176]; sequence-specific DNA binding [GO:0043565]; serine-type endopeptidase activity [GO:0004252]; cellular response to stress [GO:0033554]; misfolded or incompletely synthesized protein catabolic process [GO:0006515]	cellular response to stress [GO:0033554]; misfolded or incompletely synthesized protein catabolic process [GO:0006515]	ATP binding [GO:0005524]; ATP-dependent peptidase activity [GO:0004176]; sequence-specific DNA binding [GO:0043565]; serine-type endopeptidase activity [GO:0004252]	cytoplasm [GO:0005737]
Bacteroides coprocola	GCF_000154845.1	EDV00833.1	putative 8-amino-7-oxononanoate synthase	20	34	0.992253	1.3468	2.11947	3.40686	3.10676	0.0513929	0.015907	36	3	0.0833333	0.444246	1	GO:0009058; GO:0016740; GO:0030170	pyridoxal phosphate binding [GO:0030170]; transferase activity [GO:0016740]; biosynthetic process [GO:0009058]	biosynthetic process [GO:0009058]	pyridoxal phosphate binding [GO:0030170]; transferase activity [GO:0016740]
Bacteroides coprocola	GCF_000154845.1	EDV00834.1	hypothetical protein	20	34	0.997954	2.34082	2.43266	5.3505	9.91262	0.00744167	0.0354624	49	2	0.0408163	0.853352	1
Bacteroides coprocola	GCF_000154845.1	EDV00835.1	Cof-like hydrolase	20	34	0.991129	3.88889	4.68933	7.44372	5.11209	0.0498185	0.0174961	39	3	0.0769231	0.497556	1	GO:0016787	hydrolase activity [GO:0016787]		hydrolase activity [GO:0016787]
Bacteroides coprocola	GCF_000154845.1	EDV00837.1	hypothetical protein	20	33	0.986132	4.10959	6.75737	10.0725	10.3195	0.0171317	0.0290743	8	1	0.125	0.429412	1
Bacteroides coprocola	GCF_000154845.1	EDV00840.1	competence/damage-inducible domain protein CinA	20	34	0.99643	2.91165	3.56249	8.13703	8.7701	0.0354194	0.0127288	32	2	0.0625	0.647598	1
Bacteroides coprocola	GCF_000154845.1	EDV00848.1	ATPase family associated with various cellular activities (AAA)	20	34	0.99591	2.10843	3.02707	4.46091	3.66728	0.00295383	0.0251816	32	2	0.0625	0.647598	1	GO:0005524; GO:0016887	ATP binding [GO:0005524]; ATPase activity [GO:0016887]		ATPase activity [GO:0016887]; ATP binding [GO:0005524]
[truncated: 377 more rows]

## Sheet: S5
Table S5. Intra-tree distances and enrichment analysis based on phylogenetic trees, hierarchical clustering trees and affinity propagation clustering for the selected 65 genes.
[truncated: 66 more rows]

[truncated: 1 more sheets: S6]
